# Supplementary material for: Characterization of the Altered Gene Expression Profile in Early Porcine Embryos Generated from Parthenogenesis and Somatic Cell Chromatin Transfer
Source: PLoS One. 2014 Mar 14;9(3):e91728. doi: 10.1371/journal.pone.0091728 (PMC3954727; doi:10.1371/journal.pone.0091728)
Supplement: Dataset S1 — Expression data of significant differentially expressed (B-H P-value<0.05, FC>2 or <0.5) genes in PA HB vs. IVV HB and CT HB vs. IVV HB analyses. (XLSX) [file pone.0091728.s001.xlsx]

## Sheet: Dataset S1
Microarray analysis PA HB vs. IVV HB			Microarray analysis CT HB vs. IVV HB
[PA HB vs. IVV HB] unique differentially expressed genes	log2(Fold change) [PA HB vs. IVV HB]	BH-FDR p-value [PA HB vs. IVV HB]	[CT HB vs. IVV HB] unique differentially expressed genes	log2(Fold change) [CT HB vs. IVV HB]	BH-FDR p-value [CT HB vs. IVV HB]
MARCH5	-1.65696	0.008048	AIF1	4.98276	1.51393e-06
SEP15	-1.44455	0.00575089	ANXA8	3.77337	0.00662853
SEPT2	-1.10609	0.0148502	C10orf57	1.40813	0.0322131
5S_rRNA	1.14702	0.00926789	CD86	1.73853	0.0174948
7SK	2.5139	0.00193717	CRY	1.445	0.00441231
AARS	-1.30096	0.00711365	CTDSPL	1.4521	0.044866
ABCA5	1.01282	0.0295503	CTSH	1.88107	0.00757498
ABCB6	-1.91151	0.00124302	CTSK	1.98116	0.00372638
ABRACL	-1.1546	0.0214544	DFFA	1.58369	0.0035134
ABT1	2.22303	0.0143886	ECHDC1	1.60677	0.0178262
ACAA2	-1.20318	0.00828364	FAM127A	1.43018	0.0226573
ACADM	-1.54896	0.0197242	FTL	1.47592	0.00483395
ACADSB	-1.73692	0.0151122	GCNT3	2.21965	0.0035134
ACADVL	1.9518	0.0120438	GSS	1.70633	0.00424899
ACBD6	-1.4364	0.00473083	GSTP1	2.47132	0.0235703
ACCSL	1.69756	0.0120095	HPDL	-1.63922	0.0108843
ACER3	-1.13347	0.0198671	HSP90AA1	-1.49714	0.0398052
ACOT13	-1.88868	0.021824	IL6	2.1046	0.0035134
ACP1	-1.28092	0.0497322	INPP5D	2.41127	0.00396041
ACP2	1.3662	0.00241005	KBTBD6	-2.29651	0.0141976
ACP6	1.99118	0.0209928	LAMA1	1.87274	0.0265733
ACSF2	2.0449	0.00972382	LYRM1	1.07577	0.0322131
ACSL6	-1.87249	0.0016126	MCCC2	-1.30768	0.0120682
ACTB	-1.1098	0.0301905	MORN2	1.40283	0.00662853
ACTG2	1.13727	0.0193921	MYO6	1.49422	0.0226573
ACTR2	1.76399	0.0250941	NSUN2	-1.34491	0.0105202
ACYP1	-1.08106	0.0227356	OCIAD1	1.25015	0.0174948
AD014	1.57216	0.0206471	P2RX4	1.46202	0.00761411
ADAM8	1.43868	0.00648354	PA2G4	-1.32983	0.0468835
ADAMDEC1	1.76684	0.00535566	PDX1	1.69014	0.0322131
ADAT2	1.14208	0.00752727	PERP	1.66165	0.00396041
ADAT3	-1.31404	0.00473083	PHLDA3	2.77692	0.00436921
ADH4	2.05829	0.0116529	PLA2G16	1.97384	0.0141976
ADSL	-1.22867	0.0490373	PRDX3	1.25271	0.0226573
AFTPH	1.77181	0.00173731	PREPL	-1.54988	0.0332238
AGFG1	-1.27082	0.0197333	PSEN2	-1.10106	0.0199104
AGPS	1.01351	0.0303372	PSMA3	-1.11604	0.0244134
AHCYL1	-1.0072	0.0283857	RAD23B	-1.18515	0.0226573
AIF1	4.39544	7.36436e-06	RIOK3	1.35001	0.0395252
AIF1L	1.4236	0.0322937	RPLP1	1.02566	0.0457681
AIMP1	-1.36684	0.0193278	SLC6A8	-1.10349	0.0345347
AKAP8L	-1.12256	0.0117354	SNORA33	-1.46291	0.00690389
AKIRIN1	-1.12041	0.00786682	SNUPN	-1.17927	0.0183924
AKR1C1	1.17355	0.0296628	TDGF1P3	1.79633	0.0385326
AKR1C4	1.5954	0.0399988	TMLHE	1.38943	0.00662853
AKT2	1.85483	0.0173993	TPM4	2.33139	0.0035134
ALDH2	1.16497	0.0281515	TRAPPC5	1.7083	0.0226573
ALDH9A1	1.63339	0.0159167	TRIL	1.76193	0.036649
ALG14	2.0562	0.00103357	TSPAN1	1.86851	0.0181642
ALG2	-1.22515	0.02324	TUSC2	1.65185	0.0307983
ALG5	-2.29905	0.00445051	TXNIP	2.11576	0.00424899
ALX4	1.13448	0.00377363	ULK1	1.0783	0.0395252
AMCF-II	2.07924	0.02885	VAMP8	1.40488	0.0322131
AMH	1.89648	0.0234833	YWHAE	-1.63111	0.0332322
AMMECR1L	-1.04414	0.0232965	ZCCHC17	1.02989	0.0322131
AMT	1.06365	0.0390788	ABCE1	-1.1541	0.0265733
ANAPC2	1.24425	0.0101593	ADD3	-1.1453	0.0424538
ANKRD12	1.41924	0.0497741	AEN	1.374	0.0244134
ANKRD29	-1.81972	0.00519868	ANXA1	1.83167	0.0310948
ANKS1B	-1.04238	0.0397211	ANXA2	2.038	0.00731342
ANKS3	1.75113	0.0315486	ARG1	1.4199	0.0486336
ANP32B	-1.30686	0.00938934	ARHGEF7	1.39216	0.0391911
ANXA6	-1.75751	0.012142	BTBD18	-1.30026	0.0141976
ANXA8	6.56142	6.36856e-05	C6orf165	-1.04374	0.0226573
APC10	-1.19984	0.00425315	CCDC50	1.72411	0.00396041
APITD1	-1.00269	0.0433549	CCNG1	1.48847	0.0255809
APLP2	1.84546	0.0263384	CYP1A1	1.50663	0.0330829
APOB	1.07364	0.00953542	DPM3	1.56253	0.00787527
APOD	1.29018	0.0306473	EPB41L4A	1.99965	0.00501727
APOE	-1.45431	0.00103124	FKBP1B	1.3706	0.00804764
APOO	1.64668	0.0400404	GABARAP	1.52128	0.0409003
AQP11	-1.6629	0.00248888	GM2A	1.53498	0.00662853
AQP3	-1.43007	0.00620182	GNAS	1.9637	0.0332322
ARCN1	2.21768	0.015077	GPR143	1.46937	0.00761411
ARFGEF1	-1.08491	0.017069	HAPLN3	1.72188	0.040612
ARHGAP12	1.02188	0.0152402	HEBP2	1.29948	0.0226573
ARHGAP19	1.02523	0.022398	IGBP1	1.06936	0.0304954
ARHGAP23	1.71251	0.000690501	ITM2B	1.12301	0.0391911
ARHGEF16	1.90942	0.0263011	KDELR1	1.05852	0.0468932
ARL1	-1.16651	0.0112231	KLF10	1.27391	0.0222071
ARMC10	-1.15857	0.0322937	LDHD	1.1874	0.0363325
ARPC3	-1.10606	0.0351998	LGALS3	1.92426	0.0120682
ARPP19	1.02517	0.0096735	MAP1LC3B	1.16835	0.0178262
ART3	1.40853	0.0180587	MLLT3	1.48336	0.00651504
AS3MT	1.36754	0.00226687	NAA11	-1.40034	0.00728236
ASAP3	2.40776	0.00687291	NCKAP1	1.15772	0.0363325
ASS1	-1.20449	0.0245913	NOP10	1.28739	0.0105571
ASXL1	2.15957	0.0099116	OR51F2	-1.10071	0.0442896
ATAD1	-1.88789	0.00124302	PCYOX1	1.60463	0.0141976
ATAD2	-1.48695	0.00928702	PPIC	2.90678	0.0035134
ATF6B	2.28417	0.0206626	PPT1	1.23224	0.044866
ATG13	1.92258	0.00385064	PXK	1.45939	0.0255804
ATG2A	1.65688	0.00124302	RENBP	1.32538	0.0216178
ATG9A	1.70425	0.0303372	RPL26	1.28618	0.027394
ATP13A2	-1.18486	0.00746997	RPS27L	1.19935	0.027394
ATP2A2	-1.03263	0.037384	SH3BP1	1.24654	0.0178262
ATP2B1	2.05059	0.0265972	SNX33	1.90192	0.0332322
ATP5A1	-1.32501	0.0308797	SQSTM1	1.69415	0.00396041
ATP5B	-1.37145	0.0123995	SR-PSOX	1.87329	0.0398052
ATP5E	1.81005	0.0283857	STOM	1.15921	0.027394
ATP5G3	-2.13069	0.00373734	TGIF1	1.21745	0.00786602
ATP5H	-1.20975	0.0108713	TOB1	-2.01703	0.010545
ATP5O	-1.58688	0.00128026	UNG	-1.0483	0.0253804
ATP5S	1.44965	0.0453827
ATP5SL	1.108	0.0281515
ATP6AP2	-1.02737	0.025812
ATP6V0A4	-1.11479	0.0228134
ATP6V1G2	1.86544	0.00247344
AUP1	-2.03222	0.00222046
AURKA	1.14001	0.0291105
AXL	1.99696	0.0161322
B4GALT3	2.25131	0.0108713
B4GALT5	-1.95424	0.0055176
BAG2	-1.06428	0.0194365
BASP1	1.64167	0.0104396
BCAS4	1.37188	0.0358688
BCCIP	-1.10537	0.00943359
BCKDK	2.10762	0.0108713
BCORL1	1.01332	0.02352
BCS1L	-1.115	0.0283857
BET1L	-1.07164	0.0336072
BFAR	-1.2203	0.0480959
BRD2	1.76256	0.0466628
BROX	1.98786	0.0222863
BTBD10	1.55633	0.0182056
BUB3	-1.30979	0.00496233
BUD13	1.11762	0.00701547
BYS1	1.41099	0.00166243
C10orf116	1.56747	0.029249
C10orf125	-1.51714	0.00581543
C10orf28	-1.00896	0.0481811
C10orf57	1.47876	0.00450547
C10orf90	1.12155	0.00359049
C11orf58	-1.33354	0.00103357
C11orf73	-1.54753	0.0464006
C11orf75	1.19385	0.0295591
C12orf32	1.20565	0.0197481
C12orf39	2.03804	0.00174516
C14orf126	1.31634	0.00408934
C15orf40	-1.04434	0.0228693
C15orf60	1.00101	0.0224222
C15orf63	1.93246	0.0164361
C18orf32	-1.27152	0.0191309
C18orf8	1.09585	0.0108713
C19orf29	2.09758	0.0218755
C1orf110	1.36272	0.00367723
C1orf111	1.38367	0.00373927
C1orf123	-1.18336	0.0177683
C1orf133	1.20855	0.0159167
C1orf52	-1.54798	0.00886262
C1orf9	-1.0106	0.0127921
C1QBP	-1.43216	0.00124302
C1QL4	1.52332	0.00214896
C20orf24	-1.09393	0.00911471
C20orf43	-1.02311	0.0098936
C22orf28	-1.33291	0.00259825
C22orf40	-1.39112	0.00620182
C2orf42	-1.29174	0.00263474
C2orf47	-1.98843	0.00166243
C2orf68	-1.51137	0.00725245
C3orf26	1.26492	0.00373954
C5orf42	1.04976	0.013374
C5orf43	-1.52964	0.00218214
C6orf203	-1.26715	0.00490435
C6orf47	-1.42416	0.00492896
C6orf52	1.27328	0.0236642
C6orf89	1.15168	0.0463537
C7orf10	1.0521	0.00539931
C7orf41	1.5741	0.033681
C9orf114	-1.25042	0.0217397
C9orf16	1.8619	0.0102989
C9orf46	-1.29847	0.00661377
C9orf86	1.60693	0.0233476
CABIN1	1.55393	0.014809
CACNA1E	1.23189	0.0048737
CACNG8	1.69519	0.0016467
CACYBP	-3.30101	0.000779079
CADM1	1.00987	0.0106384
CALM2	-1.22964	0.00445051
CALN1	1.00893	0.0142244
CALU	-2.28993	0.00103357
CAMK2D	1.46777	0.02324
CAMK2G	1.42051	0.00795786
CAND1	-1.20085	0.0113145
CANX	1.52924	0.0245798
CAPG	1.80977	0.00166243
CAPN5	-1.24108	0.00715387
CAPNS1	1.35117	0.00430102
CAPRIN1	-1.90252	0.00264384
CAPZA2	-1.03883	0.00492896
CAST	2.2388	0.0030783
CATSPER2	-1.13198	0.00953542
CAV2	1.89105	0.0174147
CBL	-1.05596	0.0204482
CC2D1B	1.72438	0.0164611
CCBL1	1.13315	0.00968975
CCDC109B	1.38526	0.0166111
CCDC160	1.01987	0.0117354
CCDC162	2.42907	0.0014434
CCDC167	1.28443	0.00845612
CCDC3	1.01297	0.0319796
CCDC39	1.38266	0.0131327
CCDC51	-1.73164	0.000779079
CCDC59	-1.42775	0.0172426
CCDC74B	1.22186	0.00248303
CCDC90B	-1.25871	0.0129613
CCL22	1.28997	0.042797
CCL5	1.55951	0.00504638
CCNA2	-1.10593	0.00963138
CCNB1IP1	1.65835	0.0172296
CCNH	-1.56049	0.00490435
CCNI	1.01832	0.0468313
CCNJL	1.81043	0.00583859
CCR1	2.07272	0.0259808
CCT2	-1.46606	0.00395264
CCT4	-1.42552	0.0056188
CCT6A	-1.05623	0.00990746
CCT7	-1.16538	0.00951426
CD151	1.82635	0.00673198
CD164	-1.27102	0.0236055
CD24	-1.268	0.00459953
CD70	2.38244	0.00124302
CD86	1.05356	0.0334152
CD9	-1.18167	0.0112572
CDC20	1.71575	0.00124302
CDC23	-1.3324	0.00526038
CDC45	-1.04498	0.0124025
CDCA3	-1.04736	0.0104343
CDCA7	1.74651	0.0416805
CDHR3	1.31232	0.0108441
CDK1	-1.19196	0.020024
CDK12	1.4056	0.00273369
CDK16	1.6257	0.00514166
CDV3	-1.84755	0.00148478
CEBPB	-1.34783	0.0433846
CEBPZ	-1.3273	0.0196608
CELA1	1.05533	0.0227096
CENPF	1.16483	0.00850013
CEP152	1.22537	0.00579364
CEP68	-1.50034	0.00189276
CERCAM	1.97022	0.0155672
CFD	1.39258	0.00658689
CGN	1.85363	0.0339882
CHAF1A	1.93461	0.0160288
CHCHD4	-1.13971	0.0416923
CHD8	1.3212	0.0265844
CHMP2B	-1.13844	0.0494388
CHMP4A	-1.17467	0.00273369
CHMP6	-1.9931	0.0230223
CHODL	1.6132	0.00972487
CHORDC1	-2.11589	0.00324403
CHST11	1.53887	0.00569918
CITED1	1.19911	0.00793453
CKAP5	1.06948	0.00811263
CLIP1	-1.10527	0.0120438
CLIP2	3.01727	0.00103357
CLK1	-1.22813	0.0174184
CLN8	-1.95651	0.00620182
CLP1	-1.3966	0.0101974
CLSTN1	1.76104	0.0193848
CMTM6	-1.59447	0.00860228
CNDP1	-1.48234	0.00620182
CNOT1	-1.63803	0.0450619
CNOT2	-1.21213	0.0156402
CNOT4	1.00448	0.0159167
CNPY2	1.84266	0.0243573
CNTN4	2.28918	0.00173238
COFILIN	-1.26594	0.0227323
COMMD3	1.55463	0.00264384
COMTD1	-1.66286	0.00103357
COPB1	-1.18418	0.0245867
COPE	1.5353	0.0129373
COPS5	-1.1575	0.00979432
COPS8	1.36562	0.00615204
COQ3	-1.9059	0.00313737
COQ4	-1.10957	0.00972382
COX15	-1.27455	0.013229
COX5A	-1.43043	0.010866
CP	-2.10978	0.00248888
CPPED1	2.03121	0.0138565
CPR2	-1.28051	0.0371287
CPT1A	-1.00681	0.0325262
CRB3	1.01534	0.0194558
CREB3L2	2.22366	0.00387436
CRIM1	-1.00726	0.0086126
CRIPT	-1.47106	0.0014434
CROT	1.4156	0.00687291
CRY	1.09034	0.00405696
CRYAB	2.18445	0.0289826
CSDA	1.31823	0.0113333
CSDE1	1.22877	0.025812
CSNK1A1	-1.73469	0.00395264
CSNK2B	1.13629	0.00463704
CSRP2BP	-1.07164	0.00620182
CSTF3	-2.60296	0.00083547
CTBP2	-1.146	0.0498153
CTDSPL	1.0227	0.0371944
CTH	-2.02151	0.0308797
CTPS1	-1.23707	0.00241005
CTSH	1.87656	0.00173238
CTSK	1.17803	0.00870333
CTTNBP2NL	1.24776	0.0093214
CUEDC2	1.15256	0.0213387
CUL3	-1.1421	0.0263402
CUTA	2.31777	0.0152402
CXCR4	1.98543	0.0264421
CYB5D1	1.89458	0.00103357
CYB5R1	1.42033	0.00139961
CYCS	-1.4725	0.00232132
CYP2J2	1.36063	0.0153625
DAD1	1.09381	0.00503772
DAPP1	1.04991	0.0480957
DCAF8	1.5475	0.0488497
DCP1B	1.15708	0.0109809
DCPS	1.82407	0.0264175
DCTPP1	1.8101	0.0117022
DDHD1	1.23474	0.0120384
DDO	1.88449	0.0134671
DDR1	1.64904	0.00519076
DDX1	-1.16774	0.00870333
DDX24	-1.10291	0.0336072
DDX39A	-1.42153	0.035837
DDX39B	-1.43802	0.0464992
DDX42	2.27433	0.0156293
DECR2	1.068	0.00741927
DENND5B	1.27403	0.0384063
DFFA	1.07916	0.00341679
DGCR14	1.82424	0.0239624
DGCR8	-1.22752	0.0261371
DHDDS	1.54021	0.0295614
DIP2B	1.55735	0.0446272
DIS3L	-2.2902	0.00278509
DKC1	-1.46904	0.00268036
DLC1	-1.15918	0.00447486
DNAJA2	-1.42963	0.00524846
DNAJB11	-1.65304	0.00247344
DNAJB12	-1.26507	0.00202772
DNAJC15	1.08839	0.0147162
DNAJC18	-1.14233	0.0262178
DNAJC19	-1.04971	0.0146199
DNAJC8	-1.0248	0.0256272
DNMT1	1.25087	0.041409
DONSON	-1.8804	0.00297198
DOPEY1	1.11062	0.0393957
DPCD	1.38145	0.00264384
DPF2	1.92917	0.0160535
DPPA5	1.02314	0.0396752
DPY30	-1.00496	0.0152525
DRAM2	-1.10211	0.00662518
DSN1	1.03915	0.013111
DTNB	2.16891	0.0122931
DUSP14	1.46452	0.00473083
DUSP15	1.23369	0.00263474
DUSP26	1.02551	0.0154163
DYNC2LI1	2.06675	0.00463704
DZIP1	1.49921	0.0168027
EAPP	-1.10839	0.0240356
EBF4	1.84376	0.00217053
ECHDC1	2.88904	0.000234029
ECHDC2	2.06114	0.0180402
EDC4	-1.00665	0.0336129
EEA1	-1.23369	0.00913891
EEF1D	-1.18339	0.0165926
EEF1G	-1.4356	0.0171554
EEF2	-1.19458	0.037033
EEF2K	1.93748	0.0337725
EFCAB2	-1.90939	0.00107474
EHD4	1.05001	0.0133534
EIF1	-1.18691	0.00473083
EIF1AD	-1.02529	0.0178023
EIF1AX	-1.1746	0.0156246
EIF1AY	-1.74161	0.0332549
EIF2AK4	2.02077	0.0130676
EIF2B3	-1.22046	0.0164159
EIF2C1	2.06432	0.0164787
EIF2S1	-1.95661	0.00109525
EIF2S2	-1.05418	0.0249512
EIF3A	-2.0263	0.00307355
EIF3B	-1.64406	0.0229317
EIF3G	1.16724	0.00887277
EIF3H	-1.14325	0.0164611
EIF3I	-1.16241	0.00988648
EIF3L	-1.06176	0.0353567
EIF4A3	-1.4188	0.00935206
EIF4E	-1.36141	0.00218214
EIF4ENIF1	1.2404	0.00837207
EIF4G2	-1.01082	0.0458659
ELOVL1	1.3997	0.0180587
ELOVL5	-1.17287	0.0422099
ELSPBP1	1.31179	0.0263011
EML4	1.806	0.00376766
ENSA	1.86864	0.0312462
ENTPD5	1.46065	0.0118011
EPB42	2.19113	0.000882183
EPB49	2.10281	0.0105403
ERGIC1	1.81844	0.0479339
ERP44	-1.06669	0.0236272
ESF1	-1.35274	0.00746997
ESRP1	1.08238	0.0246524
ETF1	-1.36013	0.00576921
EVI5	-1.53108	0.00752727
EWSR1	-1.0318	0.0101809
EXD2	2.38299	0.0220271
EXOSC3	-1.21727	0.0483655
F2	1.11209	0.0382134
FAM100B	1.21196	0.0147643
FAM106B	1.49332	0.00473083
FAM108C1	-1.32221	0.0126042
FAM124A	1.03546	0.0209607
FAM127A	1.23106	0.0086126
FAM136A	-1.75695	0.00103357
FAM162A	-1.15067	0.00636651
FAM174A	2.24829	0.0119919
FAM190A	1.30953	0.0134524
FAM196B	1.24728	0.0101466
FAM198A	1.11303	0.0376391
FAM210A	-1.35036	0.0160261
FAM46C	1.28575	0.0196608
FAM54A	-1.05592	0.0138321
FAM82B	-1.46887	0.0067248
FAM89A	-1.28519	0.0248466
FANCE	1.23649	0.00617017
FANCF	1.78168	0.0197333
FANCM	-1.67505	0.0121685
FASTKD3	-2.10673	0.00179455
FBXW2	1.80405	0.028748
FCF1	-1.10813	0.0210001
FCHO1	1.24545	0.0310223
FCHSD1	1.83323	0.000886086
FER	1.00088	0.0179593
FERMT2	-1.51747	0.0262401
FGFR1	1.05556	0.00359049
FH	-1.4805	0.00972382
FHL2	1.43642	0.0101299
FIGLA	1.63394	0.00109525
FKBP11	-1.12279	0.0162791
FKBP3	-1.74118	0.00373927
FKBP4	-1.81013	0.0217397
FKBP6	1.51031	0.0166148
FKBPL	-1.10267	0.0126375
FLRT3	1.86164	0.0263384
FOLR1	1.85403	0.00372332
FOSL1	1.77074	0.000886086
FOXN3	-1.02332	0.0275153
FTL	2.45672	6.36856e-05
FTSJ3	-1.87062	0.00147344
FXC1	-1.79272	0.000779079
FXYD4	1.34161	0.0140398
FYB	-1.26893	0.0222863
FYN	1.44528	0.0120438
FZD7	-1.16209	0.027473
G2E3	-1.34369	0.0230807
G6PD	1.33002	0.0325262
GABPA	-1.81877	0.00423376
GABRR1	1.0323	0.0120438
GAPDH	1.42753	0.0233476
GAPVD1	1.03957	0.033681
GATA2	-1.0738	0.014809
GATA-6	2.05543	0.00109525
GATAD2B	1.10308	0.0149981
GCA	-1.74414	0.0182056
GCLM	-1.12542	0.0167697
GCN1L1	-1.1243	0.0206626
GCNT3	1.60982	0.00263474
GCSH	-1.06018	0.0371941
GDF9	1.22077	0.0163568
GEMIN8	2.04574	0.0131327
GET4	-1.37939	0.00620182
GFPT1	1.16709	0.0425723
GGT1	1.94541	0.014809
GGTA1	-1.279	0.0144734
GHITM	-1.1516	0.0105194
GIGYF1	2.17716	0.0227345
GIMAP7	1.08983	0.0244602
GINS1	-1.20185	0.0030783
GINS3	1.32596	0.0111283
GK	-1.13557	0.00245834
GLRX3	-1.39065	0.0245951
GLS2	1.50654	0.0093214
GLTPD1	2.06331	0.00229401
GLUL	2.07832	0.0067248
GLYR1	1.16371	0.00447528
GMPR2	-1.40229	0.00638281
GNB1L	1.03364	0.0445923
GNE	1.05021	0.0176177
GOLGA2	1.79873	0.00293426
GOLGA4	-1.97352	0.0101919
GOSR1	1.96448	0.0297087
GPAA1	1.00339	0.0153741
GPATCH4	-1.45918	0.00349485
GPR153	1.16827	0.0147709
GPR39	1.75444	0.0117022
GPR68	1.20578	0.00887277
GPS2	-1.02666	0.00993151
GPX1	1.26054	0.0303372
GPX3	1.79576	0.00816286
GRAMD2	1.83965	0.000346024
GRAMD3	-1.17136	0.0120438
GRB2	-1.92551	0.0014434
GRID1	2.20374	0.00463036
GRIN2C	2.22441	0.00761451
GRK5	1.23186	0.0126042
GSG2	-1.32705	0.00852375
GSN	-1.12472	0.0191309
GSR	1.24155	0.013209
GSS	1.07944	0.00879809
GSTA3	1.18246	0.0361353
GSTA5	1.00352	0.0325262
GSTO1	-1.46838	0.0262222
GSTP1	4.31094	0.000396971
GTF2H1	-1.79192	0.0108395
GTF2H3	-1.48842	0.0142244
GTF3C1	1.59644	0.0177689
GTPBP4	-1.30786	0.0145774
GTSF1L	1.68389	0.0161322
H1F0	2.06764	0.023787
H1FOO	1.61437	0.0165551
H2AFZ	-1.66861	0.0120476
H3F3B	-1.64031	0.00245834
HADH	-1.34471	0.00746997
HADHA	1.1037	0.0253676
HADHB	-1.24203	0.0417848
HAGH	1.00896	0.0112797
HAS1	1.81042	0.0358686
HAVCR1	2.05769	0.00746997
HBP1	1.25154	0.0370376
HBXIP	-1.09904	0.0084807
HCST	1.95168	0.0211591
HDAC1	-1.61482	0.00139961
HDAC10	1.04979	0.0308797
HDAC3	1.76582	0.0180587
HEATR1	-1.28939	0.00344686
HERC5	-1.33932	0.00514166
HES1	1.34725	0.00892559
HEXIM1	-1.21576	0.0056188
HEY2	1.36287	0.00615204
HIBADH	-1.08586	0.0096735
HIBCH	1.09564	0.00879809
HIC2	-1.38967	0.0116862
HIGD1A	-1.53449	0.00473083
HIRA	1.95181	0.0287309
HIST1H1A	-1.25604	0.0177186
HIST1H2AC	-1.13326	0.00423376
HIST1H2AE	-1.94572	0.00135749
HIST1H2AI	-1.39528	0.00288551
HIST2H2AB	1.90386	0.0232157
HIST2H3C	-1.0884	0.00882294
HIST3H2A	-1.12101	0.00752391
HJURP	1.08036	0.00656268
HLA-DRB1	1.69388	0.0350491
HMBS	1.74841	0.0259261
HMGB1	-1.69059	0.00406424
HMGN1	1.64255	0.0361353
HMGN2	-1.49097	0.00552339
HN1L	-1.14717	0.00882045
HNRNPA0	-1.13765	0.0262588
HNRNPA1	1.28255	0.0330462
HNRNPA2B1	-2.05455	0.00124302
HNRNPAB	-1.97626	0.00307355
HNRNPD	-1.23966	0.00229401
HNRNPH1	-2.01989	0.00288551
HNRNPH3	1.54715	0.0266059
HNRNPM	-1.01308	0.0426025
HNRNPR	-1.1388	0.0067248
HNRPDL	-1.03988	0.0169067
HOOK2	1.86416	0.0161322
HOXB7	1.55185	0.00463704
HOXD8	1.02032	0.0123995
HPDL	-1.57238	0.00287233
HRSP12	-1.25748	0.00200406
HSD11B2	2.6828	0.00124302
HSD17B7	1.09174	0.0469405
HSF2	1.00635	0.0217723
HSP90AA1	-1.12403	0.025745
HSPA8	-2.0121	0.00367723
HSPA9	-1.28243	0.00514695
HSPB6	1.27347	0.0147643
HSPD1	-1.00861	0.0364957
HSPE1	-1.06753	0.0126166
ICT1	-1.436	0.00688585
IDH3A	-1.41097	0.00746997
IDH3B	1.9231	0.0202429
IER3	1.13251	0.0497616
IFN-ALPHA-15	1.38136	0.0014434
IFRD1	-1.21388	0.0146199
IFT57	1.02792	0.0319741
IGFBP7	1.03267	0.0137031
IGSF9	1.50227	0.00287175
IHH	1.31902	0.0178324
IL12A	2.31347	0.0123074
IL17REL	1.59841	0.00478325
IL1R2	1.06747	0.0430994
IL6	1.26284	0.00766809
IMMT	-1.88681	0.0223715
IMP3	-1.16898	0.00447486
IMPDH2	-1.20395	0.00889302
INPP4A	-1.40163	0.00624849
INPP5D	2.12676	0.00163177
INTS7	-1.35581	0.00188248
INTS8	-1.49875	0.00620182
IRAK2	1.83869	0.0497627
IRF5	1.41596	0.00588514
ISCA1	-1.14938	0.0133772
ITGB6	1.69071	0.0213289
ITSN1	-1.30299	0.0099058
IWS1	1.54535	0.020298
JAG1	2.16929	0.00125438
JTB	-1.05353	0.0156246
KAT5	2.08055	0.0212699
KBTBD6	-2.01753	0.00536242
KCMF1	1.50425	0.0431192
KCNA3	1.88546	0.0127408
KCNC1	1.88363	0.0159167
KCNH4	1.10788	0.00728348
KCNIP2	1.64592	0.00427558
KCNMB4	-1.30894	0.0109186
KCNQ3	1.49133	0.00162817
KCTD21	1.46584	0.00293426
KCTD3	1.77038	0.00103357
KIAA0368	-1.23378	0.00828364
KIAA0753	-1.17259	0.0373575
KIAA0913	1.57377	0.0311989
KIAA1147	1.67591	0.0288404
KIAA1244	1.3544	0.00376766
KIF18B	2.13297	0.0117354
KIF21B	1.02851	0.0258645
KIF5B	-1.27939	0.0131055
KIRREL	2.14916	0.0176537
KLC2	1.40323	0.00273369
KLF7	1.65817	0.0467769
KLHL20	2.32342	0.0166101
KPNA7	1.72704	0.0111105
KPNB1	-1.31178	0.0212465
KRAS	-1.10087	0.0236468
KRT18	-1.72287	0.00263474
KRT8	1.22993	0.0114332
KRTAP17-1	1.7798	0.00719388
KTI12	-1.40162	0.00613467
LAMA1	2.14728	0.00248888
LAMA3	1.03699	0.0262769
LAMP1	-1.18637	0.0238198
LAMTOR1	1.23217	0.0064363
LAMTOR3	-1.12451	0.00671679
LAPTM4A	2.11814	0.0111799
LARP1	1.86654	0.0126316
LARP7	-1.88861	0.0336129
LDHB	-2.69328	0.000654116
LETM1	-1.04152	0.00551371
LHFPL2	1.66698	0.00893428
LIAS	-1.08092	0.0331813
LIG1	-1.03197	0.0156246
LIMD1	-1.99234	0.011977
LIPE	2.19545	0.0147261
LMBRD1	-1.0798	0.0210886
LMNA	2.35205	0.0250052
LNX2	-1.09616	0.00972382
LOC100131774	1.24384	0.0177787
LOC100511266	-1.07433	0.00508921
LOC100514622	-2.12159	0.00752727
LOC100514874	-1.51895	0.00263474
LOC100515533	1.22967	0.00924483
LOC100518024	-1.62882	0.00486562
LOC100524223	-1.34282	0.0133772
LOC100524583	-1.13402	0.0133772
LOC100622142	1.99902	0.0229607
LOC100622186	-1.39699	0.00335769
LOC100653112	1.35395	0.00385064
LOC100737511	-1.36484	0.00263474
LOC100738935	1.67591	0.00526038
LOC643669	1.96679	0.0161632
LONP1	-1.0763	0.0242037
LONRF2	1.42877	0.0326353
LOR	1.91201	0.0263011
LPCAT4	1.15525	0.0159523
LPHN3	-1.49862	0.0119212
LPIN2	1.93815	0.0325696
LPP	1.9882	0.0292474
LRCH4	1.83673	0.0190807
LRP2	-1.05422	0.0111176
LRP6	1.02852	0.00635071
LRPAP1	-2.72552	0.00586503
LRWD1	2.07387	0.0121864
LSG1	1.56072	0.0365994
LSM11	1.33727	0.0117354
LSM14B	2.09267	0.00807519
LSR	1.99335	0.0155672
LYAR	-2.07379	0.000886086
LYRM1	1.7315	0.0336142
LYRM7	-1.09013	0.00447486
M6PR	1.71963	0.0433846
MAB21L1	1.67942	0.042855
MACROD1	1.6549	0.00852375
MAEL	1.48408	0.00246502
MAF1	-1.09494	0.0232673
MAGEA10	1.47089	0.0439415
MAGEB4	1.8934	0.00786682
MAGED1	1.62092	0.00124302
MAGI2	1.32775	0.0315322
MAN2B1	1.24241	0.0106698
MANBAL	-1.07076	0.00898248
MAP1A	2.07399	0.00746997
MAP3K15	1.54689	0.0194325
MAPK6	-1.52819	0.00297198
MAPKAPK2	-2.11331	0.00620182
MAPT	1.13614	0.0194325
MARS2	-1.57181	0.0011662
MARVELD2	-1.26777	0.0229369
MAST3	1.61193	0.00091275
MBD3	-1.51947	0.00517721
MBD3L3	1.61667	0.00837207
MBNL3	1.75911	0.00103357
MCCC1	-1.33508	0.0147162
MCCC2	-1.36892	0.00211359
MCL1	-2.05918	0.00109525
MCM7	-1.07428	0.0138321
MED1	1.38277	0.0334758
MED25	2.01482	0.0269679
MELK	1.07309	0.0179964
MEP1B	2.07404	0.00288551
METAP1	-2.09527	0.0044609
METAP2	-1.57083	0.00575089
METTL13	-1.36187	0.00911471
METTL21A	-1.41999	0.0467029
METTL8	-1.94521	0.00648913
MFF	-1.01692	0.0112231
MFSD1	1.81427	0.00981888
MFSD6	1.53041	0.0228262
MFSD8	-2.06629	0.00349456
MGA	1.81294	0.0400372
MIB2	1.89152	0.00613467
MICU1	-1.04061	0.0315409
MID2	1.02696	0.0344249
MIF	2.00023	0.00297198
MIIP	1.27307	0.00263474
MIOS	-1.10637	0.0236286
MIPEP	2.12074	0.00829266
MIPOL1	-1.70728	0.0318428
MIR1343	1.12217	0.0136895
MIR192	1.20265	0.00335769
MIR505	1.50412	0.0262769
MKI67	-1.36589	0.00124302
MKNK1	1.52247	0.00417996
MKRN1	-1.36671	0.0262735
MMD2	2.1427	0.033681
MORF4L1	1.17189	0.00852869
MORN2	1.26471	0.00247344
MOS	1.30255	0.0202755
MPHOSPH10	-1.13134	0.00847922
MPP3	2.33526	0.0147162
MRC1	2.25113	0.00588514
MRE11A	-1.09449	0.0354024
MRFAP1L1	1.46583	0.0176474
MRPL1	-2.58037	0.00376766
MRPL13	-1.28179	0.00615204
MRPL20	-1.70056	0.00196579
MRPL30	-1.30636	0.00709027
MRPL36	-1.31509	0.0096735
MRPL38	-1.12123	0.021013
MRPL39	-1.65056	0.00166243
MRPL40	-1.16603	0.0225572
MRPL42	-1.22595	0.00687291
MRPL44	-1.33562	0.0129601
MRPL46	-1.33061	0.00226061
MRPL47	-1.69473	0.000779079
MRPL51	-2.00529	0.00807721
MRPL52	1.68689	0.0108713
MRPL53	1.14137	0.0389724
MRPL9	-1.12943	0.0302401
MRPS11	-1.0665	0.0215647
MRPS16	-1.03827	0.00901344
MRPS17	-1.11679	0.0156246
MRPS18B	-1.04763	0.00870333
MRPS18C	-1.45083	0.0067248
MRPS24	-1.22804	0.0206626
MRPS25	-1.15907	0.0275621
MRPS28	-1.02159	0.00946187
MRPS35	-1.2464	0.00264384
MRPS6	-1.73667	0.0028222
MRRF	-1.20915	0.0237759
MRTO4	-1.2312	0.00624849
MSGN1	2.03844	0.0325696
MSH2	-1.58946	0.0359622
MSI1	1.64036	0.0309876
MSX2	1.52263	0.0204333
MTCH1	2.05628	0.010887
MTDH	1.43076	0.02324
MTFP1	-1.22372	0.00893428
MTMR14	1.07272	0.0147162
MTMR4	-1.88342	0.00163647
MTMR7	1.39	0.0342485
MTRR	1.48812	0.0295936
MTX1	-1.06263	0.0393067
MXD1	1.96004	0.0202904
MYBL1	2.15148	0.0147643
MYL12A	1.12015	0.0432236
MYL6	1.36251	0.022898
MYL6B	1.15976	0.0136877
MYL7	1.54782	0.00876162
MYO5A	-1.27558	0.0289588
MYO5C	-1.14081	0.00514166
MYO6	1.76252	0.00189276
MYO9B	1.35379	0.00641211
MYST2	2.01353	0.0170268
N4BP2L2	-1.13568	0.00852375
N4BP3	1.37731	0.0447286
NAA15	-1.47326	0.0466899
NAA20	-1.67433	0.00395264
NAA25	-1.73643	0.0073387
NAA30	1.51231	0.00620182
NAA50	-1.08437	0.0381949
NAB2	1.42786	0.00260071
NACA	-1.33861	0.0113872
NAGK	2.26789	0.0155672
NAMPT	-1.71172	0.00383371
NANOG	-1.01776	0.0271851
NANP	-1.04976	0.0315378
NAPA	1.44403	0.00626659
NARS	-1.15357	0.0124025
NCF2	1.73907	0.0147261
NCL	-1.67252	0.00359049
NCOA7	-1.7496	0.00972382
NDN	1.96573	0.028961
NDUFA10	-1.51941	0.0156246
NDUFA2	-1.38067	0.00463704
NDUFA3	1.3165	0.00560239
NDUFA5	-1.18673	0.0425723
NDUFA8	-1.38578	0.0131885
NDUFA9	-2.29231	0.00124302
NDUFAB1	-1.09737	0.0463307
NDUFAF6	-1.20604	0.0105873
NDUFB1	-1.09943	0.00511622
NDUFB8	-1.26271	0.01368
NDUFB9	-1.30175	0.0165066
NDUFC1	-1.16842	0.0331387
NDUFS1	-1.52735	0.0178023
NDUFS2	-1.17971	0.0120206
NDUFS4	-1.17532	0.00514166
NDUFV2	-1.42162	0.00333209
NEBL	1.48392	0.0196608
NEFH	2.22233	0.0187377
NEFM	1.88656	0.0304582
NEK1	-1.98322	0.00463704
NEK9	-1.04596	0.00935206
NEU1	-1.54651	0.00673198
NFIB	1.02027	0.0295503
NFIX	2.00119	0.0152236
NFKBIA	1.83204	0.0156246
NHP2	1.25088	0.00581543
NID2	1.19376	0.0176848
NIP7	-1.08792	0.0248466
NIT2	2.16133	0.0371941
NKRF	-1.41929	0.014436
NKTR	-1.71685	0.00368575
NLRP4	1.96218	0.0259261
NLRP9	1.00091	0.00870333
NME2	-1.07059	0.0119499
NMNAT2	1.99299	0.0317059
NMT1	-1.19739	0.0164611
NOC4L	-1.22557	0.0494388
NOLC1	-1.08841	0.0056188
NOS1AP	1.9423	0.00293426
NOTO	1.06366	0.0247103
NPEPL1	1.07451	0.0117022
NPLOC4	-1.00763	0.0148502
NPM1	-1.23661	0.0192666
NPM2	1.58499	0.0101466
NPR2	1.43418	0.00519076
NRIP2	1.02935	0.0108713
NRXN2	1.07684	0.0320314
NSUN2	-1.38174	0.00199242
NTHL1	-1.03943	0.00463704
NUDT14	1.30725	0.0167697
NUDT4	-1.10624	0.0499632
NUF2	-1.16366	0.0324627
NUMA1	1.45147	0.0221239
NUP50	-1.11403	0.00560239
NUP54	-1.08523	0.0096735
O3FAR1	2.59707	0.0014434
OATV1	1.53516	0.0189691
OCIAD1	1.65632	0.0493097
OCLN	-1.30917	0.00340263
OGG1	1.66371	0.0297573
OLR1	1.29232	0.0124489
OOEP	1.39874	0.0177186
OPLAH	1.00227	0.0117354
OR10J3	1.50362	0.00125438
OR10P1	1.17957	0.0131296
OR11H6	1.7724	0.00797908
OR2AT4	2.18893	0.00746997
OR2K2	-1.10553	0.0213736
OR4A47	1.97708	0.0228262
OR4C16	1.79086	0.0233476
OR4C6	1.75627	0.020298
OR4F21	1.21212	0.0159167
OR4K1	2.01712	0.0260466
OR51D1	1.19178	0.00802703
OR51G1	1.03757	0.012442
OR52J3	1.8959	0.0214336
OR5C1	1.58543	0.000882411
OR6C68	1.73018	0.0257716
OR7A17	1.96563	0.019989
OR8B4	1.73868	0.0225639
OR8K5	1.69016	0.00358438
ORAOV1	-1.89676	0.000899186
ORC4	-1.13565	0.0168235
ORMDL2	1.81769	0.022526
OS9	1.33287	0.00349948
OSBPL1A	1.20038	0.00202772
OSR1	-1.56535	0.0137827
OSTC	-1.40412	0.0056188
OTUB1	1.54512	0.0250035
OTUD7B	1.83245	0.000286926
OVGP1	1.5482	0.033681
OXCT1	-2.05858	0.0058253
P2RX4	2.01703	0.000590542
PA2G4	-1.2913	0.00990746
PACSIN1	1.13723	0.00654591
PADI3	1.25193	0.0137827
PAK6	1.9204	0.0207462
PAPOLA	-1.3398	0.0058253
PAPSS2	-2.07857	0.00841153
PARK7	-1.44227	0.00373734
PARP1	2.01883	0.0129318
PARP12	1.51054	0.00307419
PARP4	-1.14697	0.0120095
PATL1	1.01379	0.0123653
PAX6	1.46255	0.0205
PBK	-1.17709	0.0146319
PBX1	1.37209	0.00613467
PBX2	2.15654	0.029568
PCBD1	1.28968	0.0180919
PCBP4	1.61302	0.00224501
PCDHGA7	1.1485	0.00760556
PCGF5	-1.0894	0.0152067
PCMT1	-1.55697	0.0214479
PDE12	-2.01498	0.00312922
PDE6C	1.0616	0.0221282
PDGFA	-1.02472	0.0446988
PDGFRL	1.43341	0.00264384
PDIA6	1.94198	0.02324
PDSS1	-1.19622	0.0048589
PDX1	2.56532	0.000899186
PDZK1	1.37687	0.0203728
PEBP1	-1.75751	0.00673198
PEF1	1.05738	0.0198501
PELI3	1.61353	0.0190289
PEPD	-1.11436	0.0229386
PERP	1.48739	0.00148563
PEX16	-1.81599	0.00417996
PEX5L	1.49674	0.00918203
PHACTR3	1.32643	0.00891307
PHF1	2.1405	0.022516
PHF8	1.52153	0.00254756
PHLDA1	1.70567	0.0217397
PHLDA3	2.10909	0.00378038
PHRF1	-1.17589	0.029568
PHYHIPL	1.22983	0.0117022
PIGO	-1.5659	0.012216
PIGV	2.19133	0.0176736
PIP4K2A	-1.06904	0.0164013
PIP5K1C	1.18949	0.00372332
PITPNB	1.61449	0.00163177
PKDCC	1.54997	0.00816286
PKP2	-1.28546	0.0443853
PLA2G12A	-1.06551	0.012142
PLA2G16	2.33307	0.00125438
PLA2G6	1.10991	0.0159167
PLAA	-1.05191	0.0272298
PLAC1L	1.43522	0.0249789
PLCG1	1.69628	0.00395264
PLEK2	1.37356	0.0306966
PLEKHH3	2.08433	0.00541457
PLOD1	1.78796	0.0020249
PLRG1	1.2821	0.0165914
PLS3	1.33603	0.00981888
PMEL	1.18978	0.00596325
PMM2	-1.12471	0.0165213
PMS2	1.58711	0.0303095
PNN	-1.62104	0.00322442
PNO1	-1.50262	0.0104632
PNPLA2	2.088	0.00163177
PNPLA4	1.50706	0.0067248
POGLUT1	1.30159	0.0133064
POLR2B	-1.05856	0.019211
POLR2C	1.11992	0.00878854
POLR2F	-1.00098	0.0331403
POLR2I	-1.26991	0.0262364
POLR3C	-1.83582	0.00618138
POLR3D	-1.29449	0.00248888
POLR3E	-1.55743	0.00173731
POMP	-1.27361	0.0229607
POPDC3	1.2609	0.00511622
POU1F1	1.46751	0.00273369
POU2F1	-1.50667	0.013111
POU3F3	1.73311	0.0352463
PPA1	-1.11392	0.0294292
PPARD	2.09876	0.0208205
PPIA	-1.44815	0.00463704
PPIF	1.16047	0.00246502
PPIL3	-1.54311	0.00720466
PPP1R12A	1.37571	0.0303372
PPP1R1B	1.68152	0.0352735
PPP1R8	-1.03889	0.0058253
PPP2R5C	-1.2856	0.0014434
PPP4R4	2.19297	0.00125865
PPWD1	-1.11713	0.0157337
PQLC2	2.09447	0.00247344
PRAP1	2.10415	0.0359668
PRDM5	1.88824	0.030164
PRDX1	-1.53626	0.013111
PRDX3	1.13078	0.00921928
PREPL	-2.17407	0.00122601
PRICKLE2	1.2238	0.0359637
PRIM1	-1.64116	0.0145148
PRKAA2	1.92561	0.0258391
PRKAR1B	1.70003	0.00924564
PRMT3	2.09383	0.0312041
PRMT7	1.35491	0.0378385
PRORSD1P	-1.12522	0.0301901
PRPS1	1.70452	0.0014434
PRPSAP2	2.03046	0.0290211
PRR13	1.29988	0.0146199
PRR14L	-1.43844	0.00451466
PRR15	1.47385	0.0286431
PRR2	1.69921	0.0173163
PRR24	1.41899	0.0161322
PRRC2C	-1.29583	0.0161322
PRRG2	1.98841	0.0348243
PRSS55	1.57907	0.0384327
PRTFDC1	1.49884	0.00179298
PSAP	-1.17927	0.0326617
PSEN2	-1.00622	0.00575089
PSMA3	-1.29522	0.00222046
PSMB4	-1.18182	0.0106546
PSMB5	-1.17416	0.0193526
PSMC2	-1.0508	0.0208999
PSMD11	1.49157	0.0461249
PSMD12	-1.2542	0.00902859
PSMD14	-1.10398	0.00463704
PSMD6	-1.42748	0.00447486
PSMD8	1.03511	0.0088234
PSME4	-1.05455	0.00711365
PTAR1	-2.21798	0.0161322
PTBP1	1.79099	0.00972382
PTGES3	-1.67845	0.00124302
PTK2B	1.37102	0.00435071
PTPMT1	-1.32288	0.0043397
PTPN23	1.0451	0.00631125
PTPRA	-1.13246	0.0233476
PTPRK	1.94659	0.0142244
PTPRS	1.18979	0.00746997
PTTG1IP	-1.39146	0.0243573
PVRL3	-1.31126	0.0326417
PWP2	-1.12258	0.011977
QARS	-1.22438	0.0131441
QIL1	-1.13955	0.00766809
QRSL1	-1.77987	0.010193
RAB10	-1.3218	0.00287175
RAB11A	-1.12455	0.0144433
RAB13	-1.14578	0.0312869
RAB14	-1.1923	0.0305288
RAB27A	1.1285	0.0324627
RAB34	2.2526	0.0167589
RAB35	-1.04291	0.0294887
RAB37	1.10393	0.0143511
RAB39B	1.77715	0.0328495
RAB3IP	1.02575	0.00917899
RAB6B	2.22746	0.00878854
RABEP2	1.06683	0.0133064
RAD23B	2.23884	0.0217397
RAD51C	-1.51727	0.0197333
RAET1E	2.41806	0.000757843
RALY	-1.09762	0.0187386
RAN	-1.41263	0.0124489
RANBP9	2.22016	0.0209061
RAP1B	-1.11093	0.00960033
RARS	-1.04528	0.0308797
RASA2	-1.30887	0.00551371
RASEF	1.17885	0.00997127
RB1	1.49402	0.0117291
RBM15B	1.72554	0.0293122
RBM33	1.5513	0.00972382
RBM47	1.10516	0.00892559
RBM4B	-1.20837	0.00917899
RCBTB2	1.23288	0.00746997
RCC2	-1.00729	0.00447528
RCCD1	2.43551	0.0174846
RCHY1	1.89357	0.0139267
RCSD1	1.7876	0.036926
RER1	-1.2028	0.0290365
RFWD3	1.09662	0.0131055
RG9MTD1	-1.6206	0.0108713
RGL2	2.04114	0.01953
RGN	-1.06257	0.0497639
RGS2	1.58459	0.0165926
RHOQ	-2.13622	0.00241129
RHOV	-1.19257	0.0435485
RIMS2	1.51644	0.0237759
RIOK3	1.60637	0.00293426
RLIM	-1.54818	0.00711365
RNASE12	-1.0423	0.0467244
RNASEH2C	2.54712	0.0025842
RNASEK	1.21189	0.0208999
RNF130	-1.58266	0.00367723
RNF138	-1.20045	0.0310144
RNF14	-1.18567	0.00417996
RNF149	-1.23736	0.0125572
RNF170	-1.10682	0.0437581
RNF181	1.04351	0.0197242
RNF215	1.77998	0.0416805
RNF25	-1.23807	0.0120384
RNF5	1.0833	0.0415011
RNPS1	-1.62773	0.00427558
RPA39	-1.3772	0.00935206
RPL10A	-1.15676	0.0141172
RPL12	-1.07615	0.0151122
RPL18A	1.37223	0.00501211
RPL19	-1.26767	0.00526712
RPL21	-1.31034	0.0114407
RPL22	-1.75904	0.0112231
RPL23A	2.79005	0.000736189
RPL27	-1.26858	0.0145148
RPL30	1.26967	0.00613467
RPL31	-1.26532	0.00222046
RPL35A	-1.46194	0.0137827
RPL38	-1.04341	0.0120007
RPL4	-1.12726	0.0361651
RPL7	-1.26627	0.0147162
RPL7L1	-1.23832	0.00344686
RPL8	1.05158	0.0211018
RPLP1	1.21451	0.00579364
RPS12	-1.62031	0.00178441
RPS15A	-1.39889	0.00714844
RPS17L	-1.18286	0.00511622
RPS20	-1.53421	0.0055176
RPS25	-1.19198	0.00370099
RPS28	-1.21001	0.0373494
RPS29	-1.7385	0.00177783
RPS3A	-1.25742	0.0214544
RPS6	-1.25513	0.00447486
RPS6KB1	-1.20787	0.011977
RPSA	-1.23695	0.0384771
RRM1	-1.06334	0.0361375
RRM2	-1.15324	0.00463704
RRM2B	1.00198	0.0227323
RRP12	-1.37853	0.0156293
RRP15	1.90689	0.0225415
RSL24D1	-1.04482	0.0245452
RTP1	1.58806	0.0413041
RWDD1	-1.46548	0.0334065
RXFP2	-1.17843	0.00581543
RYBP	-1.43947	0.0107892
S100A11	3.15732	0.00463036
S100A14	-1.11789	0.00907073
S100A16	1.47541	0.00350104
S100A7	2.05983	0.0227323
SAAL1	-1.4231	0.0056304
SACM1L	1.77782	0.0283105
SAFB	1.39292	0.0243314
SAR1A	-1.32662	0.00514166
SART3	-1.36581	0.0039282
SCAMP5	2.11205	0.0177498
SCP2	-1.59336	0.0237807
SDAD1	-1.69263	0.0069711
SDF2L1	-1.48176	0.00963558
SDHB	-1.08464	0.0245683
SDR9C7	2.4105	0.00124302
SEC22A	-1.05875	0.0432739
SELK	-1.05387	0.0123144
SEMA4D	-1.17054	0.00815612
SENP6	2.1543	0.00263474
SEPT5-GP1BB	1.02845	0.0119036
SERAC1	-1.46094	0.0152402
SERBP1	-1.0939	0.0421465
SERF2	1.08414	0.0039282
SERP2	1.2051	0.0193848
SERPINB1	1.68255	0.0240167
SESN2	-1.01418	0.0113333
SETD5	2.0326	0.0156803
SF3B1	-1.2321	0.0294887
SFRS2B	1.876	0.0011662
SFT2D1	-1.88836	0.00367723
SFT2D2	-1.06524	0.0193526
SFXN1	-1.09481	0.0106698
SH3GL2	1.5339	0.0211308
SH3GLB2	1.48056	0.00724772
SH3KBP1	1.96786	0.0305288
SH3RF2	1.99852	0.00184509
SIGLEC11	1.92463	0.0124489
SIKE1	1.32893	0.0194365
SIRPB2	1.51561	0.00109725
SLA-7	2.09829	0.0156149
SLAMF9	1.15724	0.00352375
SLC10A1	1.30108	0.00575089
SLC13A5	2.01821	0.0160942
SLC15A4	1.19772	0.0449066
SLC17A2	1.24337	0.00241005
SLC25A12	-1.508	0.0111093
SLC25A17	1.86115	0.0467974
SLC25A3	-1.46993	0.0466899
SLC25A33	-1.48458	0.00135749
SLC25A37	1.82761	0.0101809
SLC25A4	-1.02407	0.0348188
SLC25A40	1.10834	0.0206471
SLC25A53	1.74694	0.0236139
SLC26A11	2.46657	0.0169878
SLC26A4	-1.85892	0.00664556
SLC26A6	-1.02728	0.0464992
SLC28A3	-1.04538	0.0387276
SLC29A3	1.88741	0.003127
SLC2A1	-1.02765	0.0350491
SLC30A5	-1.07613	0.0131152
SLC36A2	4.11988	0.00103357
SLC38A9	-1.28112	0.00367723
SLC39A5	1.96618	0.0283857
SLC5A9	2.36312	0.00103357
SLC6A8	-1.51114	0.00917899
SLC7A8	1.17485	0.0325262
SLC7A9	-2.59755	0.0194558
SLITRK1	1.0415	0.00921916
SMAD6	1.07975	0.0439415
SMARCA2	1.41975	0.01804
SMARCAD1	-1.23919	0.018719
SMARCE1	1.32163	0.00786015
SNAPC2	1.51989	0.0232717
SNN	1.84536	0.0336139
SNORA25	-1.99072	0.000690501
SNORA3	-1.42465	0.00367723
SNORA31	-1.5191	0.0349087
SNORA33	-2.64084	6.36856e-05
SNORA58	1.5584	0.0161322
SNORD116	-1.35488	0.0157393
SNORD22	-1.35276	0.00282082
SNORD47	-2.8338	0.00103357
SNRNP200	-1.45415	0.037086
SNRNP27	-1.40873	0.00393609
SNRPA1	-1.29897	0.00802703
SNRPC	-1.1171	0.00344686
SNUPN	-1.16569	0.00373927
SNX12	1.07393	0.0455504
SNX18	-1.40996	0.0349293
SNX5	-1.18277	0.0137827
SNX7	1.757	0.0284963
SNX9	1.45682	0.00795842
SOCS2	-1.65709	0.00222046
SOD2	-1.0395	0.0380152
SOGA3	1.54351	0.00202772
SORD	-1.18335	0.0193526
SORL1	1.16267	0.0167697
SPATA25	-1.12136	0.0119179
SPATA7	1.10105	0.0471967
SPCS3	2.02	0.0313938
SPIRE1	1.77931	0.0130676
SPO11	2.16963	0.0213736
SPR	1.53907	0.0137827
SRP72	-1.15349	0.00823822
SRPK1	-1.15708	0.00289753
SRPX	1.197	0.0269882
SRRM1	-1.424	0.0499326
SRSF11	-1.08415	0.0149986
SRSF3	-2.11273	0.00459697
SRSF6	1.50705	0.0164325
SRSF7	-1.18546	0.0165914
SRXN1	2.22567	0.0178023
SSH2	1.36868	0.0416805
SSR4	1.45483	0.0143522
STAP2	2.13214	0.00496814
STARD10	-1.06133	0.0439381
STEAP3	1.50026	0.0304948
STIM1	1.48055	0.0242423
STK16	2.07397	0.024786
STK25	2.30868	0.00942137
STRADB	-1.06019	0.024647
STX17	1.5824	0.00395264
STXBP5	-1.16681	0.045294
SUCLA2	-1.57323	0.0336139
SUN2	2.02347	0.00459941
SUPT3H	1.33278	0.00246502
SUPT4H1	-1.56448	0.00107474
SUS2DD	-1.00736	0.015077
SUV420H2	1.13797	0.00913891
SWT1	1.17152	0.0233476
SYT14	1.6971	0.00352143
TAAR3	1.7342	0.024294
TACC1	1.27996	0.0151122
TACSTD2	1.22209	0.0180722
TAF11	-1.53519	0.00728348
TAF1D	-1.72299	0.00455492
TAF9	-1.59189	0.00463704
TAGLN	2.15939	0.00451466
TAGLN2	-1.83681	0.00514166
TAPBPL	-1.02404	0.0126955
TARBP2	1.80292	0.0232157
TARDBP	1.69373	0.0160578
TAS1R3	1.16376	0.0445335
TAT	1.15589	0.0066799
TATDN2	-1.11488	0.0160288
TBC1D19	1.0008	0.00620182
TBC1D20	1.90245	0.0268055
TBC1D9B	1.82818	0.0219638
TBCK	-1.05575	0.00938621
TBRG4	-1.02322	0.037033
TCEAL8	-1.42055	0.00264384
TCEB1	-1.02839	0.0166283
TCF19	-1.38152	0.00241005
TCF3	1.63811	0.00103357
TCL1B	1.38593	0.00654429
TCP1	-1.13377	0.00514166
TCTP	1.34132	0.038325
TDGF1P3	2.46087	0.0014434
TDP2	-1.22325	0.0214336
TDRG1	1.87267	0.00222046
TEKT2	1.34331	0.0286431
TESK2	1.27675	0.021824
TEX2	1.92838	0.0407482
TFAM	-1.80842	0.00551371
TFB1M	1.80335	0.0315322
TFDP1	-1.36043	0.0161632
TFPI2	1.66108	0.00673608
TG	1.00655	0.00921864
THBS3	1.41734	0.0443814
THBS4	1.39083	0.01139
THUMPD2	-1.01549	0.0167872
TIMM17B	1.95448	0.0231401
TIRAP	1.1186	0.0101466
TLE4	1.56123	0.00965815
TMBIM1	1.99161	0.0193848
TMBIM4	-1.02918	0.0188011
TMC5	1.84653	0.0227911
TMC7	1.05645	0.0155672
TMCC2	-1.0228	0.0258475
TMED10	1.06569	0.00648374
TMED9	2.16396	0.0180587
TMEM109	-1.104	0.0485275
TMEM111	-1.10113	0.0120438
TMEM114	1.90549	0.0188865
TMEM126A	-1.2558	0.00393609
TMEM126B	-1.12214	0.0202701
TMEM128	-1.23107	0.00358438
TMEM165	1.39974	0.0379615
TMEM167A	-1.2798	0.00659032
TMEM170A	-1.4501	0.0123419
TMEM174	1.28536	0.0332087
TMEM178	1.1885	0.0036342
TMEM208	-1.11153	0.0166134
TMEM211	1.5275	0.00373954
TMEM223	-1.30496	0.0315901
TMEM86A	-1.05645	0.020298
TMEM86B	1.68142	0.0272359
TMEM98	1.11356	0.0231401
TMLHE	1.01883	0.00654591
TMPRSS2	1.60604	0.0343927
TMX1	-1.05721	0.0200052
TNFRSF9	1.86678	0.0196608
TOMM20	-1.50336	0.0287692
TOMM20L	1.10582	0.0140258
TOPOII	-1.09943	0.0186963
TPM1	-1.37495	0.00338297
TPM3	-1.23983	0.0380152
TPM4	1.42762	0.0048589
TPO	1.46942	0.00109525
TPST2	-1.31121	0.00282082
TPX2	-1.22304	0.0476874
TRAPPC3	-1.50139	0.00781225
TRAPPC5	2.07751	0.00163177
TRAPPC6B	2.3637	0.0164611
TRIB1	-1.18113	0.0112231
TRIL	2.87178	0.000779079
TRIM27	-1.39794	0.0236642
TRIM36	1.08486	0.00583655
TRIM45	-1.0594	0.0147162
TRIM77P	1.02215	0.0348894
TRIML2	-1.36303	0.00785304
TRIOBP	1.99913	0.00913891
TRIP4	-1.14054	0.00273369
TRMT112	2.38996	0.0138612
TRNT1	-1.04657	0.00548917
TROAP	1.08896	0.0133203
TSC22D1	1.35764	0.00258594
TSPAN1	1.9789	0.00263474
TTBK2	1.68056	0.0158378
TTLL12	2.21946	0.022956
TTLL3	1.27254	0.0348188
TTN	1.91297	0.00226687
TTYH3	2.09868	0.0193526
TUBA1A	-1.89585	0.0017499
TUBB2A	1.6574	0.0159523
TUBG1	2.08727	0.0039185
TULP2	1.22132	0.0245913
TUSC2	2.82087	0.000624851
TUSC3	1.32798	0.0280564
TXNDC5	1.98789	0.00687291
TXNIP	1.30615	0.0099116
TXNL4A	-1.10412	0.0123653
TXNRD1	1.01789	0.0426647
TYW5	-1.35402	0.0189105
U1	2.27227	0.0162109
U6	1.16628	0.0169456
UBA5	-1.40524	0.00946187
UBA6	-1.27616	0.0393409
UBCH5B	1.95925	0.0159028
UBE2D3	1.92652	0.0101729
UBE2K	-1.88144	0.00124302
UBE2L3	-1.47214	0.0014434
UBE2L6	2.19645	0.0122237
UBE2O	-1.74849	0.00103357
UBE2Q1	1.25575	0.0257779
UBE3A	-1.7089	0.00503772
UBL3	-1.01476	0.0144231
UBLCP1	-1.15892	0.0125572
UBOX5	2.2993	0.00879809
UBP1	-1.44504	0.00417996
UBR1	2.3478	0.0133534
UBR3	2.11877	0.0193278
UFD1L	-1.26645	0.00395264
UGT1A3	2.02157	0.00103124
ULK1	1.34252	0.00244176
UNC45A	1.86867	0.0285007
UQCR10	-1.41093	0.0236548
UQCRC1	-1.59035	0.0112629
UQCRH	-1.52246	0.00245834
UQCRQ	-1.70221	0.00222046
URM1	2.11043	0.0234833
USF2	1.72176	0.0371944
USP2	1.6159	0.00913891
USP27X	1.14841	0.0171444
USP28	-1.02146	0.0362871
USP3	1.14905	0.0109977
USP39	-1.32874	0.00263474
USP4	-1.62714	0.0138565
USP47	1.73995	0.0159342
USP5	1.27904	0.042855
USP9X	1.08698	0.00575089
UTP14A	1.8109	0.0206994
UTP20	-1.10615	0.0161322
VAMP5	1.51894	0.00173731
VAMP8	2.15171	0.000886086
VAPB	2.34742	0.00926238
VIM	1.4881	0.0067751
VPS26A	-1.15947	0.0344485
VPS26B	2.0425	0.0131168
VPS37A	-1.17547	0.0051973
VPS39	1.14944	0.015483
VRTN	1.13295	0.0497741
WAC	1.80501	0.0329723
WASL	-1.89299	0.0069838
WBP1	1.05545	0.0102379
WDFY3	1.31128	0.00166243
WDR17	2.17758	0.0233476
WDR43	-1.44035	0.00942376
WDR44	1.75113	0.0208999
WDR60	2.26684	0.0277634
WEE2	1.58495	0.0109561
WFDC3	1.55764	0.024294
WHSC1L1	1.23274	0.00349456
WIPF1	1.05961	0.0159327
WWTR1	-1.31164	0.0136261
XBP1	-1.02638	0.0140923
XPC	1.40896	0.00870333
XPO4	-1.80135	0.00109525
XPO7	-1.58808	0.0432739
XRN2	-1.6093	0.0403611
Y_RNA	1.1813	0.0120384
YEATS4	1.35216	0.00359049
YIF1A	-1.03131	0.0147892
YIPF7	1.19308	0.0167697
YTHDC2	2.08393	0.0179593
YWHAE	-1.52236	0.00845612
YWHAQ	1.11506	0.0232395
ZAR1	1.301	0.0358688
ZC3H6	1.67499	0.00473083
ZCCHC17	1.91476	0.00368575
ZCCHC7	-1.09802	0.0427067
ZDHHC12	2.28339	0.0188011
ZDHHC16	2.14452	0.0103933
ZFP2	-1.75434	0.00222046
ZFP36L1	1.49978	0.00285695
ZFR	2.08275	0.0325696
ZFYVE1	1.09659	0.0381949
ZMYM5	-1.11946	0.0488497
ZMYND10	2.19473	0.0160261
ZNF165	1.99553	0.0272359
ZNF207	-1.24601	0.00344686
ZNF251	-1.72103	0.00174061
ZNF326	-1.2621	0.00932111
ZNF410	-1.15931	0.0292474
ZNF511	1.08043	0.00503772
ZNF547	-2.23052	0.00173238
ZNF593	-1.26726	0.0157337
ZNF789	-1.02365	0.0152778
ZP3	1.22181	0.025745
ZP4	1.16634	0.0188865
