# Supplementary material for: Characterization of the Altered Gene Expression Profile in Early Porcine Embryos Generated from Parthenogenesis and Somatic Cell Chromatin Transfer
Source: PLoS One. 2014 Mar 14;9(3):e91728. doi: 10.1371/journal.pone.0091728 (PMC3954727; doi:10.1371/journal.pone.0091728)
Supplement: Dataset S2 — IPA bio-function analysis result of significantly altered (B-H P-value<0.05, molecules involved in the analysis ≥ 8) biological function categories in PA HB vs. IVV HB and CT HB vs. IVV HB analyses. (XLSX) [file pone.0091728.s002.xlsx]

## Sheet: Dataset S2
IPA Bio-function Category	AnalysisName	B-H p-value (IPA Bio-function analysis)	Differentially expressed genes	number of differentially expressed genes
Gene Expression	CT HB vs. IVV HB	7.83E-03-6.04E-02	SLC6A8,CD86,ANXA2,PCYOX1,IL6,GSS,ARG1,MCCC2	8
Drug Metabolism	CT HB vs. IVV HB	4.95E-02-6.76E-02	GNAS,YWHAE,TXNIP,MAP1LC3B,IL6,INPP5D,UNG,PDX1	8
Amino Acid Metabolism	CT HB vs. IVV HB	4.95E-02-6.76E-02	MYO6,YWHAE,PHLDA3,IL6,RPS27L,INPP5D,RAD23B,DFFA,AEN	9
Nucleic Acid Metabolism	CT HB vs. IVV HB	4.95E-02-7.12E-02	GNAS,LGALS3,ANXA1,CD86,IGBP1,ANXA2,AIF1,IL6,INPP5D,ARG1	10
DNA Replication, Recombination, and Repair	CT HB vs. IVV HB	2.6E-02-6.04E-02	FTL,ULK1,LGALS3,GCNT3,CD86,PSEN2,IL6,SQSTM1,UNG,NCKAP1	10
Immune Cell Trafficking	CT HB vs. IVV HB	4.95E-02-4.96E-02	FKBP1B,CYP1A1,YWHAE,DPM3,ANXA1,P2RX4,PSEN2,ANXA2,IL6,INPP5D	10
Protein Synthesis	CT HB vs. IVV HB	2.11E-02-4.95E-02	PRDX3,CYP1A1,FTL,GNAS,TXNIP,ITM2B,ANXA1,RPL26,IL6,SQSTM1,ARG1	11
Vitamin and Mineral Metabolism	CT HB vs. IVV HB	4.95E-02-7.12E-02	ULK1,PRDX3,LGALS3,ANXA1,KLF10,CD86,HSP90AA1,TUSC2,MLLT3,IL6,INPP5D	11
Free Radical Scavenging	CT HB vs. IVV HB	4.95E-02-7.12E-02	CYP1A1,CTSK,FTL,LGALS3,CD86,PSEN2,TUSC2,IL6,GSS,GSTP1,ARG1	11
Hematopoiesis	CT HB vs. IVV HB	4.95E-02-7.12E-02	CTSK,CTSH,ARHGEF7,KLF10,TOB1,SQSTM1,IL6,RAD23B,GSTP1,INPP5D,PDX1	11
Inflammatory Disease	CT HB vs. IVV HB	4.95E-02-7.12E-02	CTSK,CTSH,KLF10,ARHGEF7,LAMA1,SQSTM1,IL6,RAD23B,INPP5D,NCKAP1,PDX1	11
Organ Development	CT HB vs. IVV HB	4.95E-02-4.96E-02	FKBP1B,GNAS,YWHAE,ANXA1,P2RX4,HSP90AA1,PSEN2,ANXA2,AIF1,IL6,INPP5D,ARG1	12
Organismal Development	CT HB vs. IVV HB	2.6E-02-6.04E-02	ULK1,FTL,LGALS3,ANXA1,MAP1LC3B,ANXA2,SQSTM1,VAMP8,INPP5D,ARG1,AEN,GPR143	12
Cell Signaling	CT HB vs. IVV HB	4.95E-02-6.04E-02	CCNG1,PRDX3,FTL,CTSK,SNX33,PPT1,VAMP8,IL6,SQSTM1,UNG,INPP5D,ARG1	12
Cellular Assembly and Organization	CT HB vs. IVV HB	4.95E-02-7.12E-02	CYP1A1,CTSK,LGALS3,TXNIP,ANXA1,KLF10,PPT1,CD86,PSEN2,IL6,UNG,INPP5D	12
Cellular Compromise	CT HB vs. IVV HB	2.91E-02-7.12E-02	SLC6A8,YWHAE,ITM2B,GM2A,PPT1,CD86,ANXA2,PSEN2,IL6,DFFA,TGIF1,ARG1	12
Lymphoid Tissue Structure and Development	CT HB vs. IVV HB	2.6E-02-4.95E-02	FTL,ULK1,LGALS3,GCNT3,TXNIP,KDELR1,PPT1,TOB1,PSEN2,GABARAP,SQSTM1,NCKAP1	12
Nervous System Development and Function	CT HB vs. IVV HB	1.88E-02-7.12E-02	GNAS,LGALS3,PA2G4,ANXA2,IGBP1,IL6,INPP5D,CCNG1,ANXA1,CD86,AIF1,NCKAP1,ARG1	13
Protein Trafficking	CT HB vs. IVV HB	1.13E-02-6.49E-02	MYO6,CYP1A1,FTL,TXNIP,ANXA2,IL6,CCNG1,PRDX3,ANXA1,HSP90AA1,SQSTM1,GSTP1,ARG1	13
Cellular Movement	CT HB vs. IVV HB	2.25E-02-6.04E-02	PLA2G16,FTL,CYP1A1,GNAS,GM2A,PSEN2,ANXA2,IL6,INPP5D,PRDX3,DPM3,PPT1,GSTP1	13
Hepatic System Disease	CT HB vs. IVV HB	4.95E-02-7.12E-02	FTL,CYP1A1,GNAS,RPL26,IL6,GSS,INPP5D,STOM,PRDX3,ADD3,CD86,GSTP1,UNG,RPLP1	14
Lipid Metabolism	CT HB vs. IVV HB	4.7E-02-6.04E-02	SLC6A8,CYP1A1,GNAS,LGALS3,TXNIP,PSEN2,ANXA2,IL6,LAMA1,HSP90AA1,CTDSPL,MLLT3,GSTP1,MCCC2	14
Hematological Disease	CT HB vs. IVV HB	4.95E-02-7.11E-02	CTSK,FTL,GNAS,P2RX4,ANXA2,IL6,TGIF1,FKBP1B,PPT1,CD86,MAP1LC3B,NSUN2,MLLT3,GSTP1	14
Renal and Urological Disease	CT HB vs. IVV HB	1.17E-02-7.12E-02	CTSK,LGALS3,TXNIP,KLF10,ARHGEF7,TOB1,ANXA2,IL6,INPP5D,ANXA1,AIF1,SQSTM1,MLLT3,ARG1	14
Skeletal and Muscular Disorders	CT HB vs. IVV HB	1.17E-02-7.12E-02	CTSK,LGALS3,PA2G4,TXNIP,ARHGEF7,KLF10,TOB1,ANXA2,IL6,INPP5D,TGIF1,CCNG1,AIF1,SQSTM1,GSTP1	15
Skeletal and Muscular System Development and Function	CT HB vs. IVV HB	2.04E-02-7.12E-02	CTSK,TXNIP,KLF10,ARHGEF7,PSEN2,ANXA2,IL6,TGIF1,INPP5D,CTSH,LAMA1,SQSTM1,RAD23B,NCKAP1,PDX1	15
Connective Tissue Development and Function	CT HB vs. IVV HB	2.6E-02-7.12E-02	MYO6,CTSK,LGALS3,KLF10,ARHGEF7,PERP,IL6,INPP5D,CTSH,ANXA1,LAMA1,SQSTM1,RAD23B,NCKAP1,PDX1	15
Embryonic Development	CT HB vs. IVV HB	1.03E-02-7.12E-02	LGALS3,ANXA2,PSEN2,IL6,TUSC2,INPP5D,GCNT3,ANXA1,PPT1,HSP90AA1,CD86,AIF1,VAMP8,GSTP1,ARG1,PDX1	16
Inflammatory Response	CT HB vs. IVV HB	1.88E-02-6.04E-02	PLA2G16,CYP1A1,PSMA3,LGALS3,YWHAE,TXNIP,KLF10,GM2A,PERP,PSEN2,ANXA2,IL6,ANXA8L2 (includes others),ANXA1,CD86,GSTP1,ARG1	17
Drug Metabolism	CT HB vs. IVV HB	4.95E-02-7.12E-02	SLC6A8,CTSK,LGALS3,GNAS,ITM2B,GM2A,IL6,GSS,CCNG1,TMLHE,DPM3,PPT1,ANXA1,GPR143,MCCC2,ARG1,PDX1	17
Dermatological Diseases and Conditions	CT HB vs. IVV HB	3.23E-02-6.6E-02	CYP1A1,CTSK,LGALS3,GNAS,YWHAE,TXNIP,ITM2B,PSEN2,IL6,TGIF1,FKBP1B,PRDX3,PPT1,MLLT3,GSTP1,RAD23B,ARG1	17
Metabolic Disease	CT HB vs. IVV HB	2.91E-02-7.12E-02	CTSK,TXNIP,KLF10,TOB1,PSEN2,TUSC2,INPP5D,TGIF1,CCNG1,GCNT3,LAMA1,CD86,MLLT3,SQSTM1,UNG,NCKAP1,GPR143	17
Tissue Morphology	CT HB vs. IVV HB	2.04E-02-7.12E-02	PLA2G16,SNX33,LGALS3,YWHAE,PA2G4,TXNIP,PSEN2,ANXA2,IL6,TUSC2,PCYOX1,TGIF1,INPP5D,CCNG1,ANXA1,MLLT3,AIF1,ARG1	18
Amino Acid Metabolism	CT HB vs. IVV HB	2.6E-02-7.12E-02	MYO6,CCDC50,LGALS3,GNAS,TXNIP,P2RX4,KLF10,PERP,PSEN2,ANXA2,IL6,INPP5D,CTSH,ANXA1,CD86,HSP90AA1,VAMP8,SQSTM1	18
Cell Cycle	CT HB vs. IVV HB	4.95E-02-7.12E-02	SLC6A8,FTL,CTSK,GNAS,YWHAE,P2RX4,GM2A,ARHGEF7,RPL26,IL6,INPP5D,TGIF1,PRDX3,DPM3,PPT1,NSUN2,MCCC2,ARG1,GPR143	19
Cell-To-Cell Signaling and Interaction	CT HB vs. IVV HB	1.17E-02-7.12E-02	SNX33,CTSK,ULK1,LGALS3,GNAS,TXNIP,GM2A,KLF10,TOB1,ANXA2,IL6,INPP5D,CCNG1,ADD3,PPT1,ANXA1,RAD23B,GPR143,ARG1,PDX1	20
Developmental Disorder	CT HB vs. IVV HB	2.25E-02-6.04E-02	CCDC50,MYO6,SLC6A8,FTL,GNAS,YWHAE,ARHGEF7,GM2A,ITM2B,ANXA2,PSEN2,IL6,TGIF1,TMLHE,PPT1,CD86,NSUN2,MAP1LC3B,GSTP1,ARG1	20
Cell Morphology	CT HB vs. IVV HB	1.13E-02-7.12E-02	MYO6,CYP1A1,FTL,GNAS,LGALS3,YWHAE,PA2G4,TXNIP,ANXA2,IL6,GSS,CCNG1,PRDX3,ANXA1,CD86,HSP90AA1,SQSTM1,UNG,GSTP1,ARG1,PDX1	21
Neurological Disease	CT HB vs. IVV HB	2.79E-02-6.83E-02	CYP1A1,CTSK,YWHAE,TXNIP,KLF10,GM2A,ARHGEF7,TOB1,PSEN2,IL6,INPP5D,DFFA,CCNG1,CTSH,ANXA1,PPT1,LAMA1,CD86,MLLT3,UNG,RAD23B,PDX1	22
Gastrointestinal Disease	CT HB vs. IVV HB	4.95E-02-7.12E-02	CCDC50,MYO6,SLC6A8,FTL,CTSK,GNAS,YWHAE,GM2A,PSEN2,RPL26,IL6,GSS,TGIF1,TMLHE,STOM,DPM3,PPT1,NSUN2,UNG,MCCC2,ARG1,GPR143,PDX1	23
Organ Morphology	CT HB vs. IVV HB	4.7E-02-7.12E-02	ULK1,CTSK,FTL,GNAS,LGALS3,TXNIP,P2RX4,KLF10,TOB1,PSEN2,ANXA2,IGBP1,TUSC2,IL6,INPP5D,FKBP1B,PRDX3,ANXA1,HSP90AA1,CD86,MLLT3,AIF1,GSTP1,ARG1	24
Hereditary Disorder	CT HB vs. IVV HB	2.6E-02-7.12E-02	FTL,ULK1,LGALS3,PSEN2,IL6,GCNT3,ANXA1,PXK,NCKAP1,SLC6A8,YWHAE,TXNIP,P2RX4,GM2A,TOB1,ANXA2,PCYOX1,INPP5D,FKBP1B,KDELR1,PPT1,SQSTM1,VAMP8,GABARAP,GSTP1,ARG1	26
Hematological System Development and Function	CT HB vs. IVV HB	1.17E-02-7.12E-02	FTL,ULK1,LGALS3,KLF10,ARHGEF7,IL6,DFFA,ANXA1,LAMA1,MAP1LC3B,CTSK,GNAS,YWHAE,TXNIP,P2RX4,TOB1,ANXA2,TUSC2,INPP5D,FKBP1B,PRDX3,PPT1,CD86,HSP90AA1,VAMP8,SQSTM1,PDX1	27
Molecular Transport	CT HB vs. IVV HB	7.83E-03-6.76E-02	FTL,ITM2B,PSEN2,IL6,GSS,RENBP,MAP1LC3B,AIF1,UNG,PLA2G16,SLC6A8,CYP1A1,GNAS,YWHAE,TXNIP,GM2A,P2RX4,ANXA2,PCYOX1,INPP5D,TMLHE,FKBP1B,PRDX3,DPM3,PPT1,CD86,HSP90AA1,GSTP1,MCCC2,ARG1,PDX1	31
Cellular Function and Maintenance	CT HB vs. IVV HB	7.83E-03-7.12E-02	ULK1,FTL,LGALS3,PA2G4,KLF10,PSEN2,IGBP1,IL6,TGIF1,CCNG1,ANXA1,MLLT3,AIF1,NCKAP1,MYO6,CTSK,CYP1A1,GNAS,TXNIP,TOB1,ANXA2,TUSC2,INPP5D,FKBP1B,PRDX3,PPT1,HSP90AA1,CD86,CTDSPL,SQSTM1,GABARAP,GSTP1,ARG1,PDX1	34
Small Molecule Biochemistry	CT HB vs. IVV HB	1.13E-02-7.12E-02	FTL,LGALS3,PA2G4,ARHGEF7,KLF10,PSEN2,IL6,GSS,CCNG1,CTSH,ANXA1,LAMA1,MAP1LC3B,MLLT3,RAD23B,UNG,MYO6,SLC6A8,CYP1A1,GNAS,YWHAE,TXNIP,PERP,ANXA2,TUSC2,INPP5D,PRDX3,HSP90AA1,CD86,CTDSPL,SQSTM1,GSTP1,RPLP1,MCCC2,PDX1	35
Cellular Development	CT HB vs. IVV HB	7.83E-03-7.12E-02	FTL,LGALS3,PA2G4,KLF10,RPL26,IGBP1,PSEN2,IL6,GSS,TGIF1,CCNG1,ANXA1,LAMA1,AIF1,MLLT3,PLA2G16,CYP1A1,GNAS,TXNIP,TOB1,ANXA2,TUSC2,PCYOX1,INPP5D,FKBP1B,PRDX3,PPT1,CD86,CTDSPL,GABARAP,VAMP8,SQSTM1,GSTP1,ARG1,PDX1	35
Cancer	CT HB vs. IVV HB	2.35E-04-7.12E-02	LGALS3,PSMA3,IGBP1,IL6,DFFA,CCNG1,LAMA1,AIF1,HEBP2,UNG,MYO6,SLC6A8,YWHAE,ANXA2,AEN,PRDX3,HSP90AA1,CD86,CTDSPL,SQSTM1,GSTP1,ABCE1,ARG1,PDX1,SNX33,PA2G4,ARHGEF7,KLF10,ITM2B,PSEN2,ANXA1,MAP1LC3B,MLLT3,RAD23B,NCKAP1,PLA2G16,GNAS,TXNIP,PHLDA3,P2RX4,PERP,TUSC2,INPP5D,FKBP1B,ADD3,DPM3,KDELR1,PPT1,GABARAP	49
Tissue Development	PA HB vs. IVV HB	3.67E-02-3.64E-01	GSTA5,GPX1,G6PD,KAT5,GGT1,GSS,PTGES3,GSR,GPX3,SOD2,FKBP4,CTH,GCLM,SERBP1,HAGH,GSTP1	16
Organismal Injury and Abnormalities	PA HB vs. IVV HB	1.99E-02-3.64E-01	APOE,SLC25A4,DDO,ASS1,GGT1,OCLN,FOLR1,EIF2AK4,SLC7A9,ACADVL,PCMT1,SPR,CTH,GCLM,LIAS,PCBD1,DNMT1	17
Cellular Growth and Proliferation	PA HB vs. IVV HB	4.38E-02-3.64E-01	ABCB6,LIG1,PLRG1,GDF9,PBX1,LIPE,KRAS,HBP1,IL6,GATA2,MSX2,RB1,HMGB1,KRT18,PMS2,MIF,AKT2,TFDP1,FFAR4,MED1,FGFR1,LMNA,GSN,TCF3,ATG13,PTBP1,PLA2G6,POU2F1,CBL,STRADB,MAPT,GPR68,FYN,ULK1,PTK2B,LIMD1,RCHY1,EIF2S1,EIF4E,CUL3,MXD1,HCST,CTSK,PPARD,POU3F3,HDAC1,CEBPB,INPP5D,PARP1,KRT8,CAPNS1,MSH2	52
Cell Death and Survival	PA HB vs. IVV HB	4.7E-08-3.64E-01	NPM1,HNRNPH1,SNRPC,SRPK1,AHCYL1,PLRG1,HNRPDL,IMP3,NOLC1,TXNL4A,RAN,SRSF6,MBNL3,INTS7,HNRNPA1,EXOSC3,INTS8,TARDBP,SAFB,C1QBP,RPS6KB1,ESRP1,PNN,WDR43,PHRF1,SRSF3,RPS6,PTBP1,SRSF7,RBM15B,AARS,SRRM1,CDK12,DDX39A,HEATR1,HNRNPA2B1,DKC1,RPS17/RPS17L,USP39,RPL7,EIF4E,CLK1,RNPS1,HNRNPR,CLP1,TRNT1,HNRNPA0,PPP1R8,UTP20,XRN2,RPS28,SRSF11,HNRNPD,RPL35A,CDK1,HNRNPM,PARP1,DDX39B,SNRNP200,SF3B1,BUD13,CSTF3,HNRNP…	63
Connective Tissue Development and Function	PA HB vs. IVV HB	4.38E-02-3.64E-01	LIG1,HNRNPH1,CRYAB,SNRPC,PSMA3,HNRPDL,UBE2L3,RRM2B,PBX1,KRAS,SRSF6,IL6,TCEB1,LRPAP1,CHAF1A,IL1R2,CD164,SLC29A3,SOD2,HMGB1,MOS,KRT18,TARDBP,NEFM,RPL12,CAST,SNRPA1,ACP2,PKP2,TUBB2A,CEP68,RRM2,PSMD6,EPB49,NEFH,GRK5,RPS6,EPB42,MAPT,PSMD12,CCDC51,POLR2I,TAGLN2,ANAPC2,APOE,PBX2,IL12A,PRDX1,CCL22,PSEN2,NUP50,MRE11A,CCL5,PTGES3,RPL10A,TIMM17B,CHORDC1,POLR2C,NFKBIA,RNPS1,PRKAA2,LAMP1,NDUFS4,CXCR4,HDAC1,TU…	74
RNA Post-Transcriptional Modification	PA HB vs. IVV HB	4.74E-03-3.64E-01	GFPT1,RRM2B,NME2,KRAS,IL6,ATP2A2,F2,OCLN,RB1,SLC29A3,NDUFS1,PRPS1,PRPSAP2,PSMC2,DNMT1,GPR39,MCL1,RAB27A,AKT2,ATP5A1,RRM2,PPA1,CTPS1,HSPA8,MICU1,TFAM,ATP5B,SCP2,ATP5E,MAPT,HSP90AA1,CYCS,NPR2,POU1F1,MCCC2,PDX1,CROT,APOE,RXFP2,PTK2B,GAPDH,ACAA2,ATP5H,ALDH2,ADSL,SUCLA2,MYO9B,SLC25A12,PCMT1,HSPE1,PRKAA2,SLC28A3,NAMPT,IDH3A,EEF2K,NUDT4,ATP6V1G2,LONP1,IDH3B,RGS2,PDZK1,ATP5O,LETM1,SLC25A4,TXNIP,IMPDH2,CX…	77
Organismal Injury and Abnormalities	PA HB vs. IVV HB	2E-02-3.64E-01	NPM1,AKAP8L,CRYAB,RRM2B,RAN,SPATA7,HLA-DRB1,HMGN2,IL6,GOLGA2,NPM2,ATP2A2,SUN2,CHAF1A,CACYBP,RB1,HNRNPA1,SOD2,HMGB1,PSMC2,DNMT1,MCL1,LAMTOR5,KAT7,TFDP1,MED1,RRM2,TCF3,OGG1,HSPA8,ATP5E,RNASEH2C,GSTP1,CAMK2G,FYN,APOE,CDK12,PTK2B,PRDX1,HMGN1,GPX1,MTCH1,NUF2,FANCE,MYBL1,MXD1,HJURP,ATP6V1G2,ATP5O,CDK1,KPNB1,KRT8,MSH2,SMARCAD1,ABCB6,LIG1,H1FOO,OLR1,PBK,DFFA,METAP2,PMS2,CAST,RAD51C,EWSR1,YWHAE,NUMA1,ATP5…	107
Nucleic Acid Metabolism	PA HB vs. IVV HB	4.74E-03-3.64E-01	GFPT1,APOB,RRM2B,KRAS,IL6,ATP2A2,LRPAP1,OCLN,ZFYVE1,RB1,NDUFS1,PRPS1,HMGB1,PSMC2,HADHA,DNMT1,MCL1,GNE,AKT2,RAB27A,SLC2A1,MED1,RRM2,CTPS1,PLAA,HSPA8,PLA2G6,MICU1,SCP2,ATP5E,FH,AKR1C4,NPR2,PIP4K2A,POU1F1,TG,CROT,FYN,APOE,RXFP2,PTK2B,PRDX1,GPX1,GAPDH,CCL22,GK,HADHB,SLC28A3,TPO,EEF2K,ATP6V1G2,SERBP1,PLA2G16,PDZK1,RGS2,ATP5O,LETM1,IMPDH2,TXNIP,COQ3,PLCG1,GGT1,INPP5D,CDK1,FOLR1,RRM1,TMLHE,KRT8,MSH2,IMM…	138
DNA Replication, Recombination, and Repair	PA HB vs. IVV HB	3.87E-02-3.64E-01	CRYAB,GFPT1,POLR2F,MIB2,ITSN1,UBE2L3,IL6,LRPAP1,SOD2,HMGB1,MOS,ETF1,PKDCC,STK16,AIF1,AKT2,NEK1,STK25,RRM2,GRK5,DDR1,HSPA8,PLA2G6,PDSS1,CD9,RNF25,GTF2H1,CD86,AARS,POLR2I,PTPRA,PCBD1,CAMK2G,FYN,CDK12,ULK1,PTK2B,PRDX1,CDK16,LRP6,LIMD1,PSEN2,CCL5,GK,RCHY1,CCT4,UBE2K,CD24,STAP2,EEF2K,HEXIM1,NDUFS4,GTF2H3,CCR1,IMPDH2,MAPK6,PLCG1,CDK1,UBR3,RRM1,CALM1 (includes others),RNF5,SEMA4D,PDIA6,USP4,FER,PSAP,CTH…	144
Small Molecule Biochemistry	PA HB vs. IVV HB	1E-02-3.64E-01	NPM1,GFPT1,CRYAB,FTL,NDUFA9,AHCYL1,RRM2B,RAN,HLA-DRB1,GHITM,CP,HBP1,IL6,SCAMP5,ATP2A2,OCLN,RB1,NDUFS1,HNRNPA1,CRIM1,NAPA,MCL1,DNAJB12,SORL1,EEF2,PPP1R1B,RRM2,PDE6C,TPM3,ELOVL1,IER3,GLRX3,DONSON,HSPA8,PLA2G6,MYL12A,FOXN3,ACP1,RGL2,CD86,RAB11A,POLR2I,GSTP1,APOD,APOE,PBX2,KCNIP2,PTK2B,WWTR1,HMGN1,GAPDH,CCL5,THBS3,MRPL9,HADHB,LAMP1,ALX4,CSNK2B,RPL31,B4GALT5,NDUFS4,CCR1,RGS2,BCS1L,ATP5O,ACTB,XBP1,VIM,…	150
Post-Translational Modification	PA HB vs. IVV HB	2E-02-3.64E-01	NPM1,GFPT1,CRYAB,APOB,UBE2L3,GSTA5,KRAS,IL6,NPM2,GSS,SOD2,SNX9,EIF4G2,EIF3B,LNX2,RBM4B,CTSH,EIF1AX,ETF1,FOSL1,MKRN1,PSMC2,DNMT1,CNDP1,TNFRSF9,EEF2,COPS5,USP9X,RRM2,IER3,TCF3,RPS6,RPS29,KIAA0368,PTBP1,PDSS1,POU2F1,MEP1B,POU1F1,PCBD1,NPR2,UFD1L,GSTP1,ANAPC2,FYN,SERPINB1,APOE,UQCRH,PTK2B,DKC1,SOCS2,GPX1,GAPDH,CDC23,PSEN2,CCL5,MRPL39,H2AFZ,EIF4E,USP3,EIF3A,UBE2K,MFF,PSMD14,EEF2K,CAV2,GTF2H3,CTSK,RGS2…	156
Skeletal and Muscular Disorders	PA HB vs. IVV HB	4.97E-02-3.64E-01	CENPF,NPM1,GFPT1,APOB,AHCYL1,SLC36A2,NOLC1,RRM2B,RAN,CP,HBP1,SLC15A4,ATP2A2,LRPAP1,RB1,GOLGA4,HNRNPA1,NDUFS1,SOD2,SNX9,PEX16,NAPA,HADHA,AKT2,RAB27A,SORL1,SLC2A1,RAB13,XPO7,HOOK2,KCNH4,HSPA8,MICU1,POU2F1,SLC26A4,SCP2,ATP5E,NCF2,RAB11A,GLUL,KLC2,AKR1C4,FH,POU1F1,STEAP3,CAMK2G,TG,PTTG1IP,APOE,CROT,SLC10A1,KCNIP2,PRDX1,USF2,GPX1,HNRNPA2B1,CDK16,GAPDH,CCL22,PSEN2,CCL5,SLC26A11,EIF4E,AQP3,NDUFAB1,SLC28…	176
Protein Synthesis	PA HB vs. IVV HB	7.76E-03-3.64E-01	NPM1,GFPT1,FTL,CRYAB,NDUFA9,AHCYL1,RRM2B,RAN,HLA-DRB1,CP,GHITM,IL6,HBP1,LRPAP1,ATP2A2,SCAMP5,OCLN,RB1,NDUFS1,SOD2,CHMP2B,TARDBP,NEFM,VAPB,CRIM1,NAPA,DNAJB12,SORL1,SLC2A1,PPP1R1B,TUBB2A,RRM2,PDE6C,NEFH,TPM3,GRK5,ELOVL1,IER3,DONSON,HSPA8,PLA2G6,MYL12A,SCP2,SLC26A4,FOXN3,ACP1,RNASEH2C,CD86,RAB11A,POLR2I,GSTP1,APOD,APOE,SLC10A1,PTK2B,KCNIP2,WWTR1,DKC1,GPX1,HMGN1,GAPDH,CCL22,PSEN2,ABCA5,CCL5,THBS3,MRP…	176
Molecular Transport	PA HB vs. IVV HB	5.78E-03-3.64E-01	CENPF,NPM1,MAGED1,CRYAB,ITSN1,PLRG1,UBE2L3,NOLC1,RRM2B,RAN,HMGN2,KRAS,MKI67,HBP1,IL6,HES1,GOLGA2,NPM2,SUN2,CLIP1,CHAF1A,RB1,SOD2,EIF4G2,HMGB1,CCNB1IP1,MOS,SAFB,FOSL1,AIF1,DNMT1,MCL1,LAMTOR5,TFDP1,COPS5,HIRA,IER3,IRF5,TCF3,HSPA8,RPS6,FOXN3,RGL2,PTPRA,TG,CAMK2G,ANAPC2,APOE,FYN,PTK2B,PRDX1,WWTR1,GPX1,LRP6,HMGN1,CDC23,PSEN2,IGFBP7,NUF2,RCHY1,EIF4E,USP3,MYBL1,MXD1,CD24,HJURP,HEXIM1,CSNK2B,HAS1,PLA2G16…	180
Neurological Disease	PA HB vs. IVV HB	2E-02-3.64E-01	SNX5,NPM1,CRYAB,KRAS,IL6,SUN2,CLIP1,CABIN1,RB1,FHL2,SOD2,ATG9A,MAP1A,SSH2,LAMTOR5,LRP2,STK25,TPM3,MYL6B,NDN,DDR1,RPS6,HSPA8,SCP2,ANAPC2,APOE,CRIPT,RAB35,GAPDH,MTFP1,NUF2,USP39,KLHL20,TRIM27,NDUFAB1,MFF,BCS1L,GRB2,VIM,MYO5A,KPNB1,WIPF1,KLF7,DDX39B,FER,MAN2B1,LIG1,ATP2B1,CNTN4,TXNL4A,F2,IGSF9,XPC,ARL1,CAST,RANBP9,NUMA1,PRICKLE2,PKP2,SNX18,CEP68,BASP1,EPB49,CAPG,AURKA,RAB34,TTN,ATG13,TFAM,RHOQ,PPP1R…	203
Cell Cycle	PA HB vs. IVV HB	6.79E-04-3.64E-01	EIF1AY,HNRNPH1,CRYAB,HMGN2,IL6,MTX1,PRPS1,LNX2,MOS,ETF1,SIKE1,SAFB,SART3,TNFRSF9,SLC2A1,RRM2,TAT,IRF5,TCF3,RPS6,HIBCH,PDSS1,PSMD12,CD86,GTF2H1,CCDC51,POLR2I,ANAPC2,APOE,PRDX1,SOCS2,GAPDH,CCL22,PSEN2,CCL5,USP39,MXD1,CTBP2,CSNK2B,CCR1,LSM14B,TXNIP,GRB2,KPNB1,CHMP4A,WIPF1,TUBA1A,MSH2,MAN2B1,RPL38,PSMA3,SNRPC,CCT2,TXNL4A,SRSF6,AIMP1,TCEB1,F2,CD164,HAVCR1,EXOSC3,SNN,NDUFA10,DNAJA2,RPS20,SNRPA1,CEP68,P…	210
Cellular Assembly and Organization	PA HB vs. IVV HB	5.78E-03-3.64E-01	NPM1,AKAP8L,MAGED1,NOLC1,HMGN2,KRAS,IL6,CABIN1,RB1,SOD2,FHL2,EIF3B,EIF4G2,HOXB7,RBM4B,ETF1,STK16,FOSL1,SAFB,TARBP2,AKT2,MED1,PPP1R1B,GLRX3,TCF3,NDN,OGG1,HSPA8,RPS29,FOXN3,GTF2H1,CD86,POLR2I,PCBD1,HNRNPAB,PRDX1,USF2,HNRNPA2B1,SOCS2,GAPDH,LIMD1,CEBPZ,PSEN2,CCL5,NAA15,TRIM27,HERC5,CTBP2,MXD1,RYBP,ALX4,ABT1,GTF2H3,LSM14B,GTF3C1,CHD8,N4BP2L2,TXNIP,S100A14,KAT5,INPP5D,KLF7,MSH2,MBD3,TAGLN,TCF19,TFB1M,I…	266
Infectious Disease	PA HB vs. IVV HB	6.11E-05-3.64E-01	NPM1,AKAP8L,ASS1,FANCF,CP,TXNDC5,IL6,EIF3B,SAFB,AIF1,AKT2,SLC2A1,MED1,STK25,TCF3,IRF5,OGG1,RPS6,PRDX1,MTCH1,AQP3,RABL6,NDUFAB1,MXD1,ATP6V1G2,OTUD7B,TXNIP,KAT5,S100A14,MSH2,FER,CTH,RPL38,TFB1M,LIG1,HSF2,ZFP36L1,CCT2,CSNK1A1,DNAJC15,GATA2,F2,MSI1,SNN,PRR13,EWSR1,AURKA,TXNRD1,GINS1,MTMR7,PEBP1,IL12A,EIF2S1,PTGES3,ATP5H,CUL3,ALDH2,LAMTOR3,HSPB6,WBP1,PMEL,THBS4,SMARCE1,G6PD,CADM1,TMEM109,PPIA,TSC22D1,…	412
Gene Expression	PA HB vs. IVV HB	3.36E-02-3.64E-01	NPM1,HNRNPH1,C6orf203,ASS1,FANCF,CP,IL6,GOLGA4,EIF3B,EIF1AX,AKT2,SLC2A1,FERMT2,TCF3,IRF5,OGG1,RPS6,HIBCH,PDSS1,FOXN3,PSMD12,GTF2H1,PCBD1,SERPINB1,SLC10A1,PRDX1,TCL1B,AQP3,RABL6,MXD1,ARHGAP19,OTUD7B,LSM14B,TXNIP,KAT5,S100A14,EIF2S2,MSH2,SENP6,FER,TBC1D20,CCT2,CSNK1A1,HDAC10,GATA2,F2,LHFPL2,HAVCR1,EXOSC3,LSR,MSI1,NDUFA10,RPS20,KIAA0753,EWSR1,NUMA1,AURKA,FYB,H3F3A/H3F3B,OR5C1,KIF18B,MCCC2,PEBP1,ALG1…	428
