# Supplementary material for: Characterization of the Altered Gene Expression Profile in Early Porcine Embryos Generated from Parthenogenesis and Somatic Cell Chromatin Transfer
Source: PLoS One. 2014 Mar 14;9(3):e91728. doi: 10.1371/journal.pone.0091728 (PMC3954727; doi:10.1371/journal.pone.0091728)
Supplement: Dataset S3 — IPA upstream regulator analysis result of transcription factors that predicted to be significantly activated or inhibited (overlap P-value<0.01, IPA Activation z-score >2 or <−2) in PA HB vs. IVV HB and CT HB vs. IVV HB analyses. (XLSX) [file pone.0091728.s003.xlsx]

## Sheet: Dataset S3
Analysis	Upstream Regulator	Molecule Type	Predicted Activation State (IPA)	Activation z-score (IPA)	p-value of overlap	Target molecules in dataset	number of differential expressed target genes
CT HB vs. IVV HB	TP53	transcription regulator	Activated	3.375	7.68e-09	ADD3,AEN,ANXA1,ANXA2,ANXA8L2,CCNG1,CTSH,CTSK,CYP1A1,GSTP1,HSP90AA1,IL6,LGALS3,MYO6,PERP,PHLDA3,PPIC,PPT1,PRDX3,PSEN2,RPS27L,TOB1,UNG	23
PA HB vs. IVV HB	PPARGC1A	transcription regulator	Inhibited	-2.412	0.000239	ACADM,ACADVL,ATP5B,ATP5O,CEBPB,COX5A,CPT1A,CYCS,GABPA,GK,GPX1,IDH3A,IL6,NDUFS1,NDUFV2,OLR1,OXCT1,PNPLA2,PRDX3,PRKAA2,SESN2,SOD2,TFAM	23
PA HB vs. IVV HB	NOBOX	transcription regulator	Activated	2.2	0.00018	DNMT1,GDF9,H1FOO,MOS,ZAR1	5
PA HB vs. IVV HB	MYC	transcription regulator	Inhibited	-4.625	4.41e-11	ACTB,ANXA6,ASS1,BRD2,C1QBP,CANX,CAPNS1,CAST,CCNA2,CD151,CD86,CD9,CDC20,CDK1,CPT1A,CRYAB,CSDA,CSDE1,CYCS,DDX39B,DKC1,DNMT1,EEF2,EIF2B3,EIF2S1,EIF2S2,EIF3G,EIF4E,F2,FOSL1,GAPDH,GCLM,GCSH,GFPT1,GLS2,GLYR1,GOLGA2,GSR,H2AFZ,HERC5,HMGN2,HNRNPA1,HNRNPAB,HNRNPD,HNRNPH1,HSP90AA1,HSPA9,HSPD1,HSPE1,IER3,KRAS,LAMP1,LDHB,LOR,MCM7,METAP1,METAP2,MIF,MKI67,MRC1,MRE11A,MSH2,MTFR2,NANOG,NARS,NCL,NDUFS4,NME2,NOLC1,…	109
PA HB vs. IVV HB	MYCN	transcription regulator	Inhibited	-3.139	5.07e-12	ACTB,BASP1,CCNH,CRIM1,EEF1D,EEF1G,EEF2,EIF4G2,GAPDH,GRB2,HSPD1,IGFBP7,MRE11A,MSX2,MYL12A,NACA,NCL,NME2,NPM1,RPL12,RPL18A,RPL19,RPL21,RPL22,RPL23A,RPL27,RPL30,RPL31,RPL35A,RPL38,RPL4,RPL7,RPL8,RPLP1,RPS12,RPS17/RPS17L,RPS20,RPS25,RPS28,RPS3A,RPS6,SLC2A1,SORD,TAGLN,TMED9,TMEM109,TPM1,VIM,WAC	49
PA HB vs. IVV HB	TP53	transcription regulator	Activated	4.745	6.69e-09	ACAA2,ACADVL,ACP2,ACTB,ALDH9A1,ANXA6,ANXA8L2,APOE,ASS1,ASXL1,ATAD2,AURKA,CALU,CAND1,CAPNS1,CCNA2,CCNB1IP1,CD70,CDC20,CDK1,CEBPB,CENPF,COPB1,CP,CRYAB,CTSH,CTSK,DDR1,DNAJA2,DNMT1,DSN1,FERMT2,FHL2,FKBP3,FKBP4,FKBP6,FOSL1,FYN,G6PD,GAPDH,GLS2,GLUL,GPX1,GPX3,GRB2,GSN,GSR,GSTP1,GTF2H1,H2AFZ,HADH,HADHA,HADHB,HDAC3,HERC5,HJURP,HMGB1,HMGN2,HNRNPA2B1,HSP90AA1,HSPA8,HSPD1,IER3,IGFBP7,IL6,IRF5,KIAA0368,KPNB1,…	136
