# Supplementary material for: Characterization of the Altered Gene Expression Profile in Early Porcine Embryos Generated from Parthenogenesis and Somatic Cell Chromatin Transfer
Source: PLoS One. 2014 Mar 14;9(3):e91728. doi: 10.1371/journal.pone.0091728 (PMC3954727; doi:10.1371/journal.pone.0091728)
Supplement: Dataset S4 — Expression data and IPA upstream regulator analysis prediction of differentially expressed (B-H P-value<0.05, FC>2 or <0.5) regulation targets of transcription factor TP53 in PA HB vs. IVV HB and CT HB vs. IVV HB analyses. (XLSX) [file pone.0091728.s004.xlsx]

## Sheet: Dataset S4
TP53 regulation targets		[PA HB vs. IVV HB analysis] Transcrition factor TP53 (IPA Upstream Regulator Analysis Z-score=4.745, overlap P-value < 0.01)			[CT HB vs. IVV HB analysis] Transcrition factor TP53 (IPA Upstream Regulator Analysis Z-score=3.375, overlap P-value < 0.01)
Genes Symbol	Gene Name	Genes in dataset PA HB vs. IVV HB	IPA Prediction (based on expression direction)	log2(Fold Change) [PA HB vs. IVV HB]	Genes in dataset CT HB vs. IVV HB	IPA Prediction (based on expression direction)2	log2(Fold Change) [CT HB vs. IVV HB]
ANXA8	Annexin A8	ANXA8	Activated	6.561	ANXA8	Activated	3.773
CTSH	Cathepsin H	CTSH	Activated	1.877	CTSH	Activated	1.881
CTSK	Cathepsin K	CTSK	Activated	1.178	CTSK	Activated	1.981
GSTP1	Glutathione S-transferase pi 1	GSTP1	Activated	4.311	GSTP1	Activated	2.471
HSP90AA1	Heat shock protein HSP 90-alpha (cytosolic), class A member 1	HSP90AA1	Activated	-1.124	HSP90AA1	Activated	-1.497
MYO6	Unconventional myosin-VI	MYO6	Activated	1.763	MYO6	Activated	1.494
PERP	p53 apoptosis effector related to PMP-22	PERP	Activated	1.487	PERP	Activated	1.662
PHLDA3	Pleckstrin homology-like domain family A member 3	PHLDA3	Activated	2.109	PHLDA3	Activated	2.777
PRDX3	Peroxiredoxin 3	PRDX3	Activated	1.131	PRDX3	Activated	1.253
PSEN2	Presenilin-2	PSEN2	Activated	-1.006	PSEN2	Activated	-1.101
ADD3	Adducin 3 (gamma)				ADD3	Activated	-1.145
AEN	Apoptosis-enhancing nuclease				AEN	Activated	1.374
ANXA1	Annexin A1				ANXA1	Activated	1.832
ANXA2	Annexin A2				ANXA2	Activated	2.038
CCNG1	Cyclin-G1				CCNG1	Activated	1.488
CYP1A1	Cytochrome P450, family 1, subfamily A, polypeptide 1				CYP1A1	Activated	1.507
PPIC	Peptidyl-prolyl cis-trans isomerase C				PPIC	Activated	2.907
RPS27L	40S ribosomal protein S27-like				RPS27L	Activated	1.199
UNG	Uracil-DNA glycosylase				UNG	Activated	-1.048
PPT1	Palmitoyl-protein thioesterase 1				PPT1	Affected	1.232
TOB1	transducer of ERBB2, 1				TOB1	Affected	-2.017
IL6	Interleukin-6	IL6	Inhibited	1.263	IL6	Inhibited	2.105
LGALS3	Lectin, galactoside-binding, soluble, 3				LGALS3	Inhibited	1.924
ACADVL	Very long-chain specific acyl-CoA dehydrogenase, mitochondrial	ACADVL	Activated	1.952
ACP2	Lysosomal acid phosphatase 2	ACP2	Activated	1.366
ALDH9A1	Aldehyde dehydrogenase 9 family, member A1	ALDH9A1	Activated	1.633
APOE	Apolipoprotein E	APOE	Activated	-1.454
CAND1	Cullin-associated and neddylation-dissociated 1	CAND1	Activated	-1.201
CCNA2	Cyclin-A2	CCNA2	Activated	-1.106
CDK1	Cyclin-dependent kinase 1	CDK1	Activated	-1.192
COPB1	Coatomer protein complex, subunit beta 1	COPB1	Activated	-1.184
CRYAB	Alpha-crystallin B chain	CRYAB	Activated	2.184
DDR1	Discoidin domain receptor tyrosine kinase 1	DDR1	Activated	1.649
DNAJA2	DnaJ homolog subfamily A member 2	DNAJA2	Activated	-1.43
FHL2	Four and a half LIM domains protein 2	FHL2	Activated	1.436
FKBP3	FK506 binding protein 3, 25kDa	FKBP3	Activated	-1.741
FKBP4	FK506 binding protein 4, 59kDa	FKBP4	Activated	-1.81
FKBP6	FK506 binding protein 6, 36kDa	FKBP6	Activated	1.51
FOSL1	Fos-related antigen 1	FOSL1	Activated	1.771
G6PD	Glucose-6-phosphate 1-dehydrogenase	G6PD	Activated	1.33
GAPDH	Glyceraldehyde-3-phosphate dehydrogenase	GAPDH	Activated	1.428
GLUL	Glutamate-ammonia ligase	GLUL	Activated	2.078
GPX1	Glutathione peroxidase 1	GPX1	Activated	1.261
GPX3	Glutathione peroxidase 3	GPX3	Activated	1.796
GRB2	Growth factor receptor-bound protein 2	GRB2	Activated	-1.926
GSR	Glutathione reductase, mitochondrial	GSR	Activated	1.242
HADHA	Hydroxyacyl-CoA dehydrogenase/3-ketoacyl-CoA thiolase/enoyl-CoA hydratase (trifunctional protein), alpha subunit	HADHA	Activated	1.104
HDAC3	Histone deacetylase 3	HDAC3	Activated	1.766
HMGB1	High mobility group protein B1	HMGB1	Activated	-1.808
HSPA8	Heat shock 70kDa protein 8	HSPA8	Activated	-2.012
HSPD1	Heat shock 60kDa protein 1 (chaperonin)	HSPD1	Activated	-1.009
IER3	Immediate early response 3	IER3	Activated	1.133
IRF5	Interferon regulatory factor 5	IRF5	Activated	1.416
KIAA0368	KIAA0368	KIAA0368	Activated	-1.234
KPNB1	Karyopherin (importin) beta 1	KPNB1	Activated	-1.312
KRT18	Keratin, type I cytoskeletal 18	KRT18	Activated	-1.723
KRT8	Keratin, type II cytoskeletal 8	KRT8	Activated	1.23
LPP	LIM domain containing preferred translocation partner in lipoma	LPP	Activated	1.988
MCM7	Minichromosome maintenance complex component 7	MCM7	Activated	-1.074
MKI67	Antigen identified by monoclonal antibody Ki-67	MKI67	Activated	-1.366
MYBL1	V-myb myeloblastosis viral oncogene homolog (avian)-like 1	MYBL1	Activated	2.151
NANOG	Homeobox protein NANOG	NANOG	Activated	-1.018
NFKBIA	Nuclear factor of kappa light polypeptide gene enhancer in B-cells inhibitor, alpha	NFKBIA	Activated	1.832
NID2	Nidogen-2	NID2	Activated	1.194
PBK	PDZ binding kinase	PBK	Activated	-1.177
PCBP4	Poly(rC)-binding protein 4	PCBP4	Activated	1.613
PDIA6	Protein disulfide-isomerase A6	PDIA6	Activated	2.104
PHLDA1	Pleckstrin homology-like domain family A member 1	PHLDA1	Activated	1.706
PRIM1	Primase, DNA, polypeptide 1 (49kDa)	PRIM1	Activated	-1.641
PSMD12	26S proteasome non-ATPase regulatory subunit 12	PSMD12	Activated	-1.254
PTPRA	Receptor-type tyrosine-protein phosphatase alpha	PTPRA	Activated	-1.132
PVRL3	Poliovirus receptor-related protein 3	PVRL3	Activated	-1.311
RALY	RNA-binding protein Raly	RALY	Activated	-1.098
RB1	retinoblastoma 1	RB1	Activated	1.494
RPSA	40S ribosomal protein SA	RPSA	Activated	-1.436
RRM2	Ribonucleoside-diphosphate reductase subunit M2	RRM2	Activated	-1.153
RRM2B	Ribonucleoside-diphosphate reductase subunit M2 B (TP53 inducible)	RRM2B	Activated	1.002
SLC2A1	Solute carrier family 2, facilitated glucose transporter member 1	SLC2A1	Activated	-1.028
SMAD6	Mothers against decapentaplegic homolog 6	SMAD6	Activated	1.08
SOCS2	Suppressor of cytokine signaling 2	SOCS2	Activated	-1.657
SRSF3	Serine/arginine-rich splicing factor 3	SRSF3	Activated	-2.113
STEAP3	STEAP family member 3, metalloreductase	STEAP3	Activated	1.5
TFDP1	Transcription factor Dp-1	TFDP1	Activated	-1.36
TFPI2	Tissue factor pathway inhibitor 2	TFPI2	Activated	1.661
TPX2	Targeting protein for Xklp2	TPX2	Activated	-1.223
USP9X	Ubiquitin specific peptidase 9, X-linked	USP9X	Activated	1.087
VIM	Vimentin	VIM	Activated	1.488
XPC	Xeroderma pigmentosum, complementation group C	XPC	Activated	1.409
ZFP36L1	Zinc finger protein 36, C3H1 type-like 1	ZFP36L1	Activated	1.5
ACTB	actin, beta	ACTB	Affected	-1.11
ASS1	Argininosuccinate synthase 1	ASS1	Affected	-1.204
ASXL1	Additional sex combs like 1 (Drosophila)	ASXL1	Affected	2.16
ATAD2	ATPase family AAA domain-containing protein 2	ATAD2	Affected	-1.487
CCNB1IP1	Cyclin B1 interacting protein 1, E3 ubiquitin protein ligase	CCNB1IP1	Affected	1.658
CD70	CD70 antigen	CD70	Affected	2.382
CEBPB	CCAAT/enhancer binding protein (C/EBP), beta	CEBPB	Affected	-1.348
FYN	Tyrosine-protein kinase Fyn	FYN	Affected	1.445
GLS2	Glutaminase 2 liver isoform, mitochondrial	GLS2	Affected	1.507
GTF2H1	General transcription factor IIH subunit 1	GTF2H1	Affected	-1.792
H2AFZ	Histone H2A.Z	H2AFZ	Affected	-1.669
HERC5	E3 ISG15--protein ligase HERC5	HERC5	Affected	-1.339
HJURP	Holliday junction recognition protein	HJURP	Affected	1.08
HNRNPA2B1	Heterogeneous nuclear ribonucleoproteins A2/B1	HNRNPA2B1	Affected	-2.055
IGFBP7	Insulin-like growth factor-binding protein 7	IGFBP7	Affected	1.033
MOS	Proto-oncogene serine/threonine-protein kinase mos	MOS	Affected	1.303
MRPL46	Mitochondrial ribosomal protein L46	MRPL46	Affected	-1.331
MTDH	Metadherin	MTDH	Affected	1.431
NARS	Asparagine--tRNA ligase, cytoplasmic	NARS	Affected	1.953
NPM1	Nucleophosmin (nucleolar phosphoprotein B23, numatrin)	NPM1	Affected	-1.237
PACSIN1	Protein kinase C and casein kinase substrate in neurons protein 1	PACSIN1	Affected	1.137
PARK7	Parkinson protein 7	PARK7	Affected	-1.442
PMS2	PMS2 postmeiotic segregation increased 2	PMS2	Affected	1.587
PPARD	Peroxisome proliferator-activated receptor delta	PPARD	Affected	2.099
RPS6KB1	Ribosomal protein S6 kinase, 70kDa, polypeptide 1	RPS6KB1	Affected	-1.208
RRM1	Ribonucleotide reductase M1	RRM1	Affected	-1.063
SCP2	Sterol carrier protein 2	SCP2	Affected	-1.593
TDP2	Tyrosyl-DNA phosphodiesterase 2	TDP2	Affected	-1.223
TNFRSF9	Tumor necrosis factor receptor superfamily member 9	TNFRSF9	Affected	1.867
UBL3	Ubiquitin-like protein 3	UBL3	Affected	-1.015
ACAA2	acetyl-CoA acyltransferase 2	ACAA2	Inhibited	-1.203
ANXA6	Annexin A6	ANXA6	Inhibited	-1.758
AURKA	Aurora kinase A	AURKA	Inhibited	1.14
CALU	Calumenin	CALU	Inhibited	-2.29
CAPNS1	Calpain small subunit 1	CAPNS1	Inhibited	1.351
CDC20	Cell division cycle protein 20 homolog	CDC20	Inhibited	1.716
CENPF	Centromere protein F	CENPF	Inhibited	1.165
CP	Ceruloplasmin (ferroxidase)	CP	Inhibited	-2.11
DNMT1	DNA (cytosine-5-)-methyltransferase 1	DNMT1	Inhibited	1.251
DSN1	DSN1, MIND kinetochore complex component, homolog (S. cerevisiae)	DSN1	Inhibited	1.039
FERMT2	Fermitin family member 2	FERMT2	Inhibited	-1.517
GSN	Gelsolin	GSN	Inhibited	-1.125
HADH	Hydroxyacyl-coenzyme A dehydrogenase, mitochondrial	HADH	Inhibited	-1.345
HADHB	Hydroxyacyl-CoA dehydrogenase/3-ketoacyl-CoA thiolase/enoyl-CoA hydratase (trifunctional protein), beta subunit	HADHB	Inhibited	-1.242
HMGN2	High mobility group nucleosomal binding domain 2	HMGN2	Inhibited	-1.491
MCL1	Induced myeloid leukemia cell differentiation protein Mcl-1	MCL1	Inhibited	-2.059
MELK	Maternal embryonic leucine zipper kinase	MELK	Inhibited	1.073
MSH2	DNA mismatch repair protein Msh2	MSH2	Inhibited	-1.589
NAMPT	Nicotinamide phosphoribosyltransferase	NAMPT	Inhibited	-1.712
PCMT1	Protein-L-isoaspartate(D-aspartate) O-methyltransferase	PCMT1	Inhibited	-1.973
PDGFA	Platelet-derived growth factor subunit A	PDGFA	Inhibited	-1.025
POLR3E	Polymerase (RNA) III (DNA directed) polypeptide E (80kD)	POLR3E	Inhibited	-1.557
PSAP	Prosaposin	PSAP	Inhibited	-1.179
PSMD8	Proteasome (prosome, macropain) 26S subunit, non-ATPase, 8	PSMD8	Inhibited	1.035
SESN2	Sestrin-2	SESN2	Inhibited	-1.014
SNX5	Sorting nexin-5	SNX5	Inhibited	-1.657
SOD2	Superoxide dismutase 2, mitochondrial	SOD2	Inhibited	-1.04
TAGLN2	Transgelin-2	TAGLN2	Inhibited	-1.837
TFAM	Transcription factor A, mitochondrial	TFAM	Inhibited	-1.808
